# Supplementary material for: 4-(4-Meth­oxy­pheneth­yl)-3-methyl-1H-1,2,4-triazol-5(4H)-one
Source: Acta Crystallogr Sect E Struct Rep Online. 2010 Jul 31;66(Pt 8):o2158. doi: 10.1107/S1600536810029685 (PMC3007298; doi:10.1107/S1600536810029685)
Supplement: Supplementary file 2 [file e-66-o2158-Isup2.hkl]

#
# h,k,l, Fc-squared, Fo-squared, sigma(Fo-squared) and status flag
#
data_I
_shelx_title ' samhd in P 21/c'
_shelx_refln_list_code          4
_shelx_F_calc_maximum      129.37
_exptl_crystal_F_000       496.00
_reflns_d_resolution_high  0.7475
 
loop_
 _symmetry_equiv_pos_as_xyz
 'x, y, z'
 '-x, y+1/2, -z+1/2'
 '-x, -y, -z'
 'x, -y-1/2, z-1/2'
 
_cell_length_a    14.7736
_cell_length_b     5.6986
_cell_length_c    15.2478
_cell_angle_alpha  90.000
_cell_angle_beta  110.726
_cell_angle_gamma  90.000
 
_shelx_F_squared_multiplier     1.000
 
loop_
 _refln_index_h
 _refln_index_k
 _refln_index_l
 _refln_F_squared_calc
 _refln_F_squared_meas
 _refln_F_squared_sigma
 _refln_observed_status
   1   0   0      936.62     1002.57     17.40 o
   2   0   0     1755.03     1854.95     16.62 o
   3   0   0      388.20      384.09      7.28 o
   4   0   0     2589.35     1837.19     11.70 o
   5   0   0       66.99       65.90      3.00 o
   6   0   0      641.32      641.12      5.87 o
   7   0   0     1944.08     2157.80     10.10 o
   8   0   0      216.06      228.34      3.59 o
   9   0   0      126.44      128.34      2.98 o
  10   0   0        3.31        5.40      2.06 o
  11   0   0        0.54        3.08      2.82 o
  12   0   0      117.93       77.85      2.55 o
  13   0   0       82.77       81.82      2.60 o
  14   0   0        1.08        1.29      2.22 o
  15   0   0        0.87        1.62      2.25 o
  16   0   0        4.67        4.54      2.31 o
  17   0   0        2.40        3.70      2.49 o
  18   0   0        5.76        7.76      2.58 o
   1   1   0     1065.37     1034.28     10.99 o
   2   1   0      174.98      176.46      4.67 o
   3   1   0     6604.11     6543.85     42.74 o
   4   1   0      775.58      724.38     20.86 o
   5   1   0       17.12       10.46      2.41 o
   6   1   0        3.65        2.93      1.58 o
   7   1   0        7.74       10.25      1.51 o
   8   1   0       71.51       68.94      1.86 o
   9   1   0        5.68        5.82      1.41 o
  10   1   0       47.87       44.12      1.88 o
  11   1   0       74.11       80.35      2.36 o
  12   1   0        0.02        0.26      2.05 o
  13   1   0        3.02        2.83      1.69 o
  14   1   0        0.07        1.18      1.54 o
  15   1   0        1.87        1.86      1.60 o
  16   1   0        6.52        7.18      2.83 o
  17   1   0        1.32        2.18      2.09 o
  18   1   0        0.01        1.96      2.15 o
   0   2   0       94.15       91.45      3.83 o
   1   2   0      343.78      332.06      3.28 o
   2   2   0       45.30       46.56      2.28 o
   3   2   0     2988.41     2955.57     76.43 o
   4   2   0        8.08        8.23      1.82 o
   5   2   0      366.86      371.38      4.36 o
   6   2   0      268.09      248.20      7.48 o
   7   2   0      863.08      707.49     79.30 o
   8   2   0      221.16      190.34     29.74 o
   9   2   0       44.94       40.31      6.74 o
  10   2   0       84.74       95.42      2.60 o
  11   2   0      179.73      186.02      4.41 o
  12   2   0        5.06        8.06      1.95 o
  13   2   0        9.06        8.40      1.81 o
  14   2   0        4.33        3.98      1.73 o
  15   2   0       18.03       20.20      2.33 o
  16   2   0       10.30       12.07      2.03 o
  17   2   0        3.12        4.74      2.09 o
   1   3   0      211.84      225.05      3.11 o
   2   3   0        9.09        7.77      1.14 o
   3   3   0       83.49      100.12      2.60 o
   4   3   0      643.50      661.36      5.37 o
   5   3   0        1.65        2.59      1.56 o
   6   3   0      117.47      121.33      2.90 o
   7   3   0       47.09       46.54      2.36 o
   8   3   0       80.85       80.93      9.21 o
   9   3   0       19.73       19.48      2.11 o
  10   3   0      174.46      184.95      2.19 o
  11   3   0        0.37       -0.33      1.47 o
  12   3   0       57.66       53.84      4.63 o
  13   3   0        2.88        4.29      1.60 o
  14   3   0        0.06        0.16      1.85 o
  15   3   0        3.92        4.55      1.95 o
  16   3   0        0.40       -0.43      1.91 o
   0   4   0      180.87      187.77      3.93 o
   1   4   0       19.50       21.96      1.63 o
   2   4   0        8.05        6.97      1.37 o
   3   4   0       25.28       23.90      1.69 o
   4   4   0       24.67       24.24      1.52 o
   5   4   0       50.46       54.40      1.65 o
   6   4   0      158.12      154.73      5.16 o
   7   4   0      141.55      136.07      2.84 o
   8   4   0        0.02       -0.13      1.40 o
   9   4   0       22.98       21.24      2.27 o
  10   4   0        2.92        3.68      1.48 o
  11   4   0        0.02       -0.87      1.52 o
  12   4   0        3.04        3.23      1.80 o
  13   4   0        2.14        3.11      1.85 o
  14   4   0        0.39       -0.29      1.70 o
  15   4   0        1.61        0.80      1.85 o
   1   5   0       15.70       15.60      1.78 o
   2   5   0        7.42        5.54      1.42 o
   3   5   0       12.36       12.64      2.01 o
   4   5   0       86.59       82.01      3.18 o
   5   5   0        0.12       -0.93      1.65 o
   6   5   0        2.61        3.02      1.64 o
   7   5   0        3.87        3.74      1.51 o
   8   5   0        1.91        2.34      1.54 o
   9   5   0        1.19        0.73      1.54 o
  10   5   0        1.47        2.55      1.32 o
  11   5   0        0.38        0.44      1.65 o
  12   5   0        0.31       -0.17      1.72 o
  13   5   0        1.71        0.08      1.75 o
   0   6   0       13.51       13.18      2.22 o
   1   6   0       23.76       26.77      2.22 o
   2   6   0        1.87        0.77      1.49 o
   3   6   0       12.77       12.44      1.85 o
   4   6   0        0.08        0.09      1.79 o
   5   6   0        0.21        0.54      2.15 o
   6   6   0        1.43        2.38      1.76 o
   7   6   0        4.59        3.55      1.90 o
   8   6   0        0.42        2.02      1.92 o
   9   6   0        1.58        1.34      1.84 o
  10   6   0        1.56        0.85      2.06 o
  11   6   0        1.08        1.50      2.15 o
   1   7   0        0.00        1.74      1.94 o
   2   7   0        1.69        1.69      1.98 o
   3   7   0        9.06        8.07      2.03 o
   4   7   0        0.10        1.71      2.05 o
   5   7   0        0.04        1.07      1.98 o
   6   7   0        0.00        0.38      2.59 o
   7   7   0        1.89        1.95      1.92 o
 -18   1   1        4.10        5.38      2.15 o
 -17   1   1       18.28       16.14      1.85 o
 -16   1   1       16.86       16.65      2.34 o
 -15   1   1        0.64        3.06      2.22 o
 -14   1   1        0.02       -1.12      1.98 o
 -13   1   1       74.07       61.27     11.22 o
 -12   1   1        2.59        2.83      1.62 o
 -11   1   1       31.01       31.43      3.88 o
 -10   1   1       65.89       69.20      1.82 o
  -9   1   1       90.71       92.36      1.59 o
  -8   1   1      168.17      184.73      3.52 o
  -7   1   1      229.87      225.56      2.19 o
  -6   1   1      490.19      514.68      7.65 o
  -5   1   1     1039.08     1016.67      9.39 o
  -4   1   1     1720.94     1737.82      8.03 o
  -3   1   1      180.16      189.69      3.53 o
  -2   1   1       83.60       72.68      3.47 o
  -1   1   1    16284.59    17052.40    423.28 o
   0   1   1      541.11      505.25      7.19 o
   1   1   1      590.75      515.41      7.23 o
   2   1   1     3682.52     3378.78     22.37 o
   3   1   1     3077.13     3196.82     15.70 o
   4   1   1     3314.07     2996.96     17.30 o
   5   1   1       44.22       42.19      3.61 o
   6   1   1      714.38      753.14      7.18 o
   7   1   1        8.11        9.98      2.24 o
   8   1   1      205.57      203.05      6.28 o
   9   1   1       25.76       26.98      1.80 o
  10   1   1       23.07       23.71      2.16 o
  11   1   1       52.52       50.72      7.82 o
  12   1   1        0.76        3.32      1.50 o
  13   1   1       40.46       35.57      5.40 o
  14   1   1        0.16        3.07      1.73 o
  15   1   1        4.26        4.76      1.63 o
  16   1   1        0.48        3.36      2.01 o
  17   1   1        4.45        5.49      1.80 o
 -18   2   1        0.00       -1.18      1.89 o
 -17   2   1        0.03        0.89      1.77 o
 -16   2   1        1.63        3.55      1.69 o
 -15   2   1        0.24        1.31      3.07 o
 -14   2   1        4.11        4.05      1.77 o
 -13   2   1       19.96       20.19      3.19 o
 -12   2   1       67.75       69.02      2.02 o
 -11   2   1       73.18       74.09      5.61 o
 -10   2   1       16.62       16.20      1.73 o
  -9   2   1       74.40       72.06      2.88 o
  -8   2   1        7.28        6.04      1.40 o
  -7   2   1       11.49        9.11      1.45 o
  -6   2   1        0.99        0.36      1.71 o
  -5   2   1      132.08      145.65      6.57 o
  -4   2   1      601.22      518.62     21.15 o
  -3   2   1      198.26      208.43     11.43 o
  -2   2   1      921.27      944.67      8.74 o
  -1   2   1       75.15       91.01      2.69 o
   0   2   1       26.83       24.46      1.40 o
   1   2   1       24.89       28.98      2.32 o
   2   2   1      326.82      303.37     21.84 o
   3   2   1       95.31       92.23      6.46 o
   4   2   1       94.85       99.21      9.61 o
   5   2   1      291.50      270.99      4.17 o
   6   2   1      159.37      135.25      5.17 o
   7   2   1      119.18      120.63      4.09 o
   8   2   1       21.97       19.61      2.32 o
   9   2   1       39.21       37.04      2.42 o
  10   2   1        0.17       -0.02      1.41 o
  11   2   1        5.60        6.57      2.07 o
  12   2   1       14.79       17.19      1.74 o
  13   2   1       13.14       12.47      1.84 o
  14   2   1        9.64       10.27      1.85 o
  15   2   1        0.98        1.80      2.32 o
  16   2   1        0.16        1.67      1.74 o
  17   2   1        0.01        1.63      3.02 o
 -17   3   1        3.16        2.96      2.11 o
 -16   3   1        0.05        2.87      2.42 o
 -15   3   1        0.42       -0.49      1.91 o
 -14   3   1        4.05        5.68      2.21 o
 -13   3   1        0.47        6.36      3.45 o
 -12   3   1       66.17       64.57      9.20 o
 -11   3   1        0.13       -0.03      1.44 o
 -10   3   1       16.99       17.77      1.36 o
  -9   3   1      169.10      171.94      5.27 o
  -8   3   1       18.86       18.56      1.51 o
  -7   3   1        0.01        0.64      1.98 o
  -6   3   1        0.75        1.28      1.85 o
  -5   3   1       22.79       23.26      1.52 o
  -4   3   1       43.53       52.98      2.27 o
  -3   3   1       17.93       14.66      1.71 o
  -2   3   1      810.55      806.46      4.54 o
  -1   3   1       74.24       82.36      1.70 o
   0   3   1      413.55      444.44      8.11 o
   1   3   1      165.05      165.90      2.71 o
   2   3   1      616.16      650.90      8.15 o
   3   3   1       75.22       72.94      5.68 o
   4   3   1      108.36      116.82      2.03 o
   5   3   1        1.14        3.92      1.37 o
   6   3   1       95.98      104.42      3.03 o
   7   3   1      127.57      118.68      3.02 o
   8   3   1        8.66        8.12      2.07 o
   9   3   1       33.80       32.58      3.30 o
  10   3   1      124.07      132.28      4.29 o
  11   3   1       41.33       42.83      1.89 o
  12   3   1        0.26        0.64      1.50 o
  13   3   1        0.93       -0.10      2.37 o
  14   3   1        0.60        1.77      1.86 o
  15   3   1        2.33        4.32      2.05 o
  16   3   1        0.14        0.11      2.07 o
 -16   4   1        0.03       -0.76      2.54 o
 -15   4   1        0.11        1.68      1.75 o
 -14   4   1        1.00        2.53      2.00 o
 -13   4   1        0.57       -0.01      1.85 o
 -12   4   1        0.01        1.25      1.39 o
 -11   4   1        8.74        7.39      1.37 o
 -10   4   1        3.65        4.93      1.49 o
  -9   4   1       52.46       56.51      1.95 o
  -8   4   1      137.85      120.44      4.81 o
  -7   4   1        9.25        6.80      1.55 o
  -6   4   1        3.25        3.12      1.95 o
  -5   4   1        1.58        2.57      1.54 o
  -4   4   1       19.90       17.81      1.41 o
  -3   4   1        0.44        0.40      1.07 o
  -2   4   1      290.59      274.53     12.95 o
  -1   4   1      113.20      108.11      2.10 o
   0   4   1       13.69       11.50      1.32 o
   1   4   1       19.99       21.67      1.99 o
   2   4   1        0.19        1.83      1.69 o
   3   4   1        2.31        2.83      1.59 o
   4   4   1       10.69       11.53      1.63 o
   5   4   1       19.19       17.31      1.49 o
   6   4   1       23.15       23.84      1.52 o
   7   4   1        0.41        0.81      1.43 o
   8   4   1        3.35        2.74      1.39 o
   9   4   1        0.17        1.51      1.69 o
  10   4   1        4.38        2.77      1.68 o
  11   4   1        9.28       10.07      1.57 o
  12   4   1        0.53        0.57      1.39 o
  13   4   1        5.52        3.45      1.67 o
  14   4   1        0.80        0.45      1.51 o
  15   4   1        0.34        0.49      1.85 o
 -14   5   1        0.05       -0.16      1.83 o
 -13   5   1        2.75        2.94      1.44 o
 -12   5   1        0.74        1.33      1.36 o
 -11   5   1        2.30        3.70      1.38 o
 -10   5   1        5.57        5.37      1.31 o
  -9   5   1        0.65        1.58      1.25 o
  -8   5   1        0.30        1.54      1.04 o
  -7   5   1        0.00        1.57      1.41 o
  -6   5   1        0.14        0.58      1.62 o
  -5   5   1        8.56        7.72      1.44 o
  -4   5   1       25.97       26.27      1.54 o
  -3   5   1       13.05       12.64      1.74 o
  -2   5   1        7.04        5.94      1.46 o
  -1   5   1       46.11       50.03      2.25 o
   0   5   1        3.44        2.63      1.53 o
   1   5   1        6.46        5.52      1.58 o
   2   5   1       42.37       43.26      1.94 o
   3   5   1        6.26        9.06      1.69 o
   4   5   1        1.47        0.99      2.02 o
   5   5   1        0.24        0.34      1.64 o
   6   5   1        4.74        5.18      2.07 o
   7   5   1        0.04       -1.37      1.84 o
   8   5   1        0.15        3.51      2.47 o
   9   5   1        1.96        5.78      3.07 o
  10   5   1        5.53        9.83      3.18 o
  11   5   1        2.00        3.79      1.64 o
  12   5   1        0.01        1.23      2.02 o
  13   5   1        0.12        1.30      1.77 o
 -11   6   1        1.60        1.75      1.90 o
 -10   6   1        0.01        1.65      1.72 o
  -9   6   1        0.58        0.62      1.69 o
  -8   6   1        3.87        2.70      1.98 o
  -7   6   1        1.12        1.14      1.44 o
  -6   6   1        1.46        2.02      1.59 o
  -5   6   1       13.38       10.12      1.89 o
  -4   6   1        7.67        7.15      1.56 o
  -3   6   1        0.61        0.78      1.74 o
  -2   6   1        3.14        4.44      1.47 o
  -1   6   1        9.99       10.02      1.57 o
   0   6   1        0.00        0.19      2.11 o
   1   6   1        2.21        3.61      2.10 o
   2   6   1       19.54       16.95      1.85 o
   3   6   1       46.92       46.79      2.47 o
   4   6   1        0.06        1.67      1.71 o
   5   6   1        0.25        0.23      2.47 o
   6   6   1        2.68        2.43      1.99 o
   7   6   1        1.75        0.54      2.76 o
   8   6   1        0.36       -0.40      2.26 o
   9   6   1        0.00       -1.88      3.51 o
  10   6   1        1.62        2.04      2.04 o
  -7   7   1        0.01        0.53      1.67 o
  -6   7   1        0.49        1.57      1.78 o
  -5   7   1        1.34        2.00      2.04 o
  -4   7   1        0.00        1.31      2.01 o
  -3   7   1        0.00        1.31      2.38 o
  -2   7   1        0.00        0.44      1.99 o
  -1   7   1        4.36        5.06      1.96 o
   0   7   1        0.30        0.41      2.37 o
   1   7   1        0.26        1.86      1.97 o
   2   7   1        1.41        1.83      2.42 o
   3   7   1        0.11        1.86      2.08 o
   4   7   1        0.54        0.68      2.05 o
   5   7   1        0.10       -0.10      1.79 o
   6   7   1        0.36       -2.01      2.64 o
 -19   0   2        0.23       -0.24      2.71 o
 -18   0   2        3.96        2.27      2.51 o
 -17   0   2        8.97       14.75      3.25 o
 -16   0   2        0.19        0.87      2.34 o
 -15   0   2       10.50       19.73      3.20 o
 -14   0   2      228.44      172.49      3.27 o
 -13   0   2        4.74        9.98      2.16 o
 -12   0   2       15.19       19.94      2.15 o
 -11   0   2       24.86       26.83      2.09 o
 -10   0   2        0.56        1.42      2.04 o
  -9   0   2      100.11      108.14      3.40 o
  -8   0   2       61.56       71.34      1.85 o
  -7   0   2      894.75      904.09      8.68 o
  -6   0   2      536.61      581.97      4.07 o
  -5   0   2     1165.04      953.20    203.46 o
  -4   0   2      417.79      434.48      4.53 o
  -3   0   2     1637.90     1581.65     14.15 o
  -2   0   2    13875.61    13701.61   2040.16 o
  -1   0   2     1658.66     1734.19     11.66 o
   0   0   2       89.34       98.44      3.65 o
   1   0   2      529.72      566.35      6.51 o
   2   0   2     3234.38     3269.41     18.82 o
   7   0   2       66.50       61.49      2.60 o
   8   0   2      170.98      163.12      3.80 o
   9   0   2      169.71      174.31      3.93 o
  10   0   2       85.75       58.14      2.44 o
  11   0   2       49.81       57.72      2.45 o
  12   0   2       42.61       41.24      3.27 o
  13   0   2      145.87      144.38      3.03 o
  14   0   2        0.08        1.39      3.02 o
  15   0   2       17.64       20.59      2.44 o
  16   0   2        4.31        4.06      2.48 o
  17   0   2        1.75       -2.72      3.53 o
 -18   1   2        0.01        0.29      1.74 o
 -17   1   2        0.32       -0.49      1.65 o
 -16   1   2        1.25        2.77      1.85 o
 -15   1   2        9.10        8.96      1.52 o
 -14   1   2        7.06        6.51      1.49 o
 -13   1   2       33.02       27.63      4.29 o
 -12   1   2       12.85       16.59      1.68 o
 -11   1   2        0.15        0.60      1.47 o
 -10   1   2      312.65      292.25     11.33 o
  -9   1   2        0.14        0.84      1.45 o
  -8   1   2        9.74        8.61      1.23 o
  -7   1   2      760.58      774.39     12.17 o
  -6   1   2      375.34      368.82      5.09 o
  -5   1   2       26.33       19.26      3.22 o
  -4   1   2     1367.96     1288.38     37.71 o
  -3   1   2       20.63       26.52      1.91 o
  -2   1   2      915.00      855.72     36.77 o
  -1   1   2        6.74        3.48      1.49 o
   0   1   2     2365.08     2358.44     44.13 o
   1   1   2       81.69       73.74      2.44 o
   2   1   2     9494.35     9557.29    372.80 o
   3   1   2     5384.76     4828.55     28.29 o
   4   1   2      241.82      243.77      5.35 o
   5   1   2       81.52       85.26      4.00 o
   6   1   2        0.80        2.22      2.14 o
   7   1   2        9.50       10.06      3.01 o
   8   1   2       34.11       27.04      2.31 o
   9   1   2        1.21        3.27      1.32 o
  10   1   2       11.70       11.78      2.38 o
  11   1   2        3.28        3.09      2.08 o
  12   1   2       11.79        8.82      1.75 o
  13   1   2        0.17        0.15      1.51 o
  14   1   2        0.02       -0.79      1.59 o
  15   1   2        6.26        6.79      1.69 o
  16   1   2       19.69       21.91      3.25 o
  17   1   2        3.76        3.17      1.83 o
 -18   2   2        4.91        6.70      2.07 o
 -17   2   2        0.19        1.60      2.05 o
 -16   2   2        1.56        3.79      1.64 o
 -15   2   2        1.03        2.94      1.62 o
 -14   2   2       17.79       20.67      1.62 o
 -13   2   2       19.24       17.63      1.60 o
 -12   2   2       36.16       37.24      1.86 o
 -11   2   2      122.20      127.98      3.23 o
 -10   2   2       62.48       59.83      1.93 o
  -9   2   2       29.48       27.72      1.33 o
  -8   2   2       44.18       43.41      1.60 o
  -7   2   2      280.18      280.06      4.06 o
  -6   2   2       64.83       76.68      5.23 o
  -5   2   2      160.47      160.14      7.03 o
  -4   2   2       31.51       34.51      1.38 o
  -3   2   2      503.53      507.07      4.15 o
  -2   2   2      495.38      473.87      8.69 o
  -1   2   2      278.93      270.29      3.22 o
   0   2   2      915.40      846.10     10.07 o
   1   2   2      351.79      349.00      3.29 o
   2   2   2       94.52       96.30      2.60 o
   3   2   2     1123.63     1113.51      6.64 o
   4   2   2       26.71       28.96      3.56 o
   5   2   2      473.68      500.28      8.07 o
   6   2   2     1767.91     1767.36     12.89 o
   7   2   2      239.99      242.99      5.07 o
   8   2   2        5.59        3.13      3.04 o
   9   2   2      146.11      139.49      3.46 o
  10   2   2      293.93      318.27      5.07 o
  11   2   2       22.62       21.63      1.79 o
  12   2   2       45.27       48.60      1.80 o
  13   2   2       26.18       27.44      2.83 o
  14   2   2        2.76        3.78      1.60 o
  15   2   2        1.11        2.48      1.79 o
  16   2   2        3.20        5.96      2.55 o
  17   2   2        0.11        1.00      1.83 o
 -17   3   2        0.26       -0.49      2.10 o
 -16   3   2        0.02       -1.08      1.76 o
 -15   3   2        2.35        4.13      1.91 o
 -14   3   2        0.42        0.90      1.55 o
 -13   3   2        1.53        1.05      1.22 o
 -12   3   2       12.70       12.56      1.40 o
 -11   3   2        0.00       -0.01      1.35 o
 -10   3   2       25.01       25.02      1.74 o
  -9   3   2      374.68      297.68     28.16 o
  -8   3   2       28.84       32.16      1.72 o
  -7   3   2        2.53        4.26      1.51 o
  -6   3   2      120.82      123.72      2.67 o
  -5   3   2       38.96       34.43      1.94 o
  -4   3   2      438.60      449.90      6.75 o
  -3   3   2        6.85        9.80      1.39 o
  -2   3   2      180.06      153.55      6.88 o
  -1   3   2        2.94        2.03      1.29 o
   0   3   2       93.76      105.18      1.69 o
   1   3   2       61.27       73.64      3.02 o
   2   3   2      101.47       99.37      2.22 o
   3   3   2       65.95       72.01      6.40 o
   4   3   2       78.58       73.76      4.75 o
   5   3   2       70.55       71.00      1.99 o
   6   3   2       14.88       18.18      2.02 o
   7   3   2        9.48        9.25      1.59 o
   8   3   2        0.06        1.40      1.97 o
   9   3   2      550.15      540.37      3.79 o
  10   3   2      119.10      115.08      4.15 o
  11   3   2       32.07       31.44      3.37 o
  12   3   2        7.42        8.44      1.80 o
  13   3   2        0.14        1.00      1.29 o
  14   3   2        1.89        3.36      1.62 o
  15   3   2        0.81        3.09      1.59 o
  16   3   2        0.15        1.69      1.66 o
 -16   4   2        1.20        0.86      1.85 o
 -15   4   2        0.69        2.83      1.72 o
 -14   4   2        2.60        2.08      1.66 o
 -13   4   2        0.20       -0.06      1.56 o
 -12   4   2        6.05        4.66      1.58 o
 -11   4   2        4.47        5.86      1.33 o
 -10   4   2        2.34        2.98      1.45 o
  -9   4   2       53.71       48.91      1.59 o
  -8   4   2       30.72       30.91      1.37 o
  -7   4   2       16.21       16.70      1.30 o
  -6   4   2        0.24        0.24      1.55 o
  -5   4   2        3.16        4.32      1.58 o
  -4   4   2        0.71        0.19      1.34 o
  -3   4   2       15.92       20.31      1.37 o
  -2   4   2       61.84       63.83      1.63 o
  -1   4   2       86.41       96.76      2.35 o
   0   4   2       29.08       31.32      4.56 o
   1   4   2       76.93       86.47      3.48 o
   2   4   2        8.02        7.50      1.60 o
   3   4   2        8.73        6.38      1.59 o
   4   4   2       23.06       22.93      1.71 o
   5   4   2       16.29       15.84      1.74 o
   6   4   2       50.72       45.28      2.24 o
   7   4   2        5.66        8.64      2.67 o
   8   4   2        8.21        7.72      1.75 o
   9   4   2        0.00        0.68      2.21 o
  10   4   2        1.90        0.80      1.79 o
  11   4   2        0.19        0.60      2.21 o
  12   4   2       17.69       16.43      2.18 o
  13   4   2        8.06        7.98      1.72 o
  14   4   2        0.38        0.29      1.73 o
 -14   5   2        2.02        3.60      2.14 o
 -13   5   2        3.25        5.17      1.76 o
 -12   5   2        1.85        1.53      1.52 o
 -11   5   2        0.70        0.84      1.88 o
 -10   5   2        0.59        0.08      1.40 o
  -9   5   2       14.11       14.47      1.43 o
  -8   5   2        0.06        1.53      1.19 o
  -7   5   2        0.19        0.19      1.18 o
  -6   5   2       46.79       49.64      1.40 o
  -5   5   2       12.24       10.02      1.30 o
  -4   5   2       47.35       49.02      1.74 o
  -3   5   2      108.59      119.02      2.52 o
  -2   5   2      105.54      108.28      6.34 o
  -1   5   2       45.71       47.54      5.78 o
   0   5   2        2.81        2.70      1.33 o
   1   5   2        6.61        7.37      1.41 o
   2   5   2      124.15      116.20     15.97 o
   3   5   2       30.83       28.96      1.84 o
   4   5   2        3.15        3.03      1.66 o
   5   5   2        0.20        0.50      1.76 o
   6   5   2       29.69       24.39      2.16 o
   7   5   2        7.67       10.35      2.95 o
   8   5   2       10.55       12.43      2.25 o
   9   5   2        2.18        2.18      2.29 o
  10   5   2        0.01        0.79      2.25 o
  11   5   2        0.00        1.08      2.31 o
  12   5   2        5.36        7.27      2.43 o
  13   5   2        1.72       -0.53      2.11 o
 -11   6   2        1.04        2.12      1.85 o
 -10   6   2        3.22        2.95      1.40 o
  -9   6   2        4.18        3.44      1.28 o
  -8   6   2        1.19        1.82      1.34 o
  -7   6   2        0.01       -0.25      1.58 o
  -6   6   2        0.28        1.38      1.40 o
  -5   6   2        2.24        2.00      1.45 o
  -4   6   2        0.68        1.60      1.80 o
  -3   6   2        8.09        7.41      1.76 o
  -2   6   2        0.98        2.16      1.46 o
  -1   6   2       27.65       24.62      2.24 o
   0   6   2       18.83       17.94      1.65 o
   1   6   2       11.33       15.58      2.20 o
   2   6   2        5.31        6.98      2.23 o
   3   6   2        2.43        3.39      1.84 o
   4   6   2        4.14        5.52      1.95 o
   5   6   2        8.78        8.15      2.59 o
   6   6   2        3.33        2.71      2.34 o
   7   6   2        0.81       -1.56      3.20 o
   8   6   2        0.27       -0.85      2.42 o
   9   6   2        2.58        2.68      2.55 o
  10   6   2        2.03        1.95      2.42 o
  -7   7   2        0.26        0.65      1.52 o
  -6   7   2        0.30        1.52      1.61 o
  -5   7   2        0.04        1.89      1.76 o
  -4   7   2        0.71        0.85      1.73 o
  -3   7   2        0.66        1.26      1.72 o
  -2   7   2        0.00        0.71      1.54 o
  -1   7   2        0.00       -0.80      1.51 o
   0   7   2        0.06        0.90      1.73 o
   1   7   2        9.04        7.49      1.77 o
   2   7   2        0.18        0.64      1.72 o
   3   7   2        3.85        3.90      1.84 o
   4   7   2        0.48        1.02      1.97 o
   5   7   2        0.00        1.86      3.57 o
   6   7   2        0.05        0.53      3.56 o
 -19   1   3        0.70        1.40      1.88 o
 -18   1   3        0.84       -0.40      1.79 o
 -17   1   3       10.44        9.79      1.91 o
 -16   1   3        0.01       -1.42      1.63 o
 -15   1   3       21.04       18.02      1.84 o
 -14   1   3        8.12       10.32      1.73 o
 -13   1   3       31.20       29.01      4.06 o
 -12   1   3       62.27       66.16      2.05 o
 -11   1   3        0.50       -0.49      1.31 o
 -10   1   3      469.00      442.52     44.78 o
  -9   1   3        0.52        1.04      1.18 o
  -8   1   3       14.78       16.45      1.40 o
  -7   1   3     1669.49     1668.68     38.96 o
  -6   1   3      217.84      194.79      1.94 o
  -5   1   3        7.33        6.29      1.43 o
  -4   1   3      242.99      256.51      2.44 o
  -3   1   3      538.54      525.93      3.25 o
  -2   1   3       34.07       35.19      1.73 o
  -1   1   3      857.43      804.42     11.77 o
   0   1   3     6356.84     6600.15     52.24 o
   1   1   3     1638.73     1560.84     13.93 o
   2   1   3      128.52      116.28      3.24 o
   3   1   3       32.07       32.77      1.81 o
   4   1   3      214.64      237.16      4.30 o
   5   1   3      896.26      942.67      8.99 o
   6   1   3      346.52      354.63      5.62 o
   7   1   3      696.59      740.14      7.02 o
   8   1   3       49.45       46.13      2.38 o
   9   1   3       51.37       60.71      3.30 o
  10   1   3       58.91       58.86      4.52 o
  11   1   3        5.86        4.83      1.71 o
  12   1   3       55.52       60.33      2.06 o
  13   1   3        5.27        5.34      1.54 o
  14   1   3       15.58       17.45      1.88 o
  15   1   3        7.85       10.58      2.34 o
  16   1   3        0.48       -0.21      2.08 o
  17   1   3        0.01        0.74      1.47 o
 -18   2   3        0.16        0.78      2.11 o
 -17   2   3        1.02       -0.36      1.68 o
 -16   2   3        8.48        8.17      1.94 o
 -15   2   3       10.08       12.19      2.22 o
 -14   2   3        7.42       10.11      1.39 o
 -13   2   3        3.85        4.65      1.22 o
 -12   2   3       68.21       62.94      5.08 o
 -11   2   3       83.55       80.01      2.66 o
 -10   2   3        8.84       10.52      1.36 o
  -9   2   3      101.25      102.33      1.87 o
  -8   2   3       92.04       99.36      2.86 o
  -7   2   3      535.36      497.07     62.09 o
  -6   2   3      141.25      160.07      2.08 o
  -5   2   3      247.87      214.33     13.05 o
  -4   2   3       57.32       58.21      1.57 o
  -3   2   3      453.52      484.40      6.46 o
  -2   2   3      198.15      207.58      2.46 o
  -1   2   3       94.62      100.84      1.82 o
   0   2   3     1400.26     1396.58     32.03 o
   1   2   3     1135.34     1048.85      5.71 o
   2   2   3       76.00       76.11      2.60 o
   3   2   3        7.37        6.18      2.05 o
   4   2   3      626.85      598.13     23.53 o
   5   2   3      280.10      246.21      3.06 o
   6   2   3      288.90      292.59      3.40 o
   7   2   3      153.57      152.76      5.57 o
   8   2   3      305.49      300.89      5.44 o
   9   2   3        0.21       -1.20      2.06 o
  10   2   3       23.21       21.66      2.45 o
  11   2   3       26.65       25.67      1.80 o
  12   2   3        5.85        4.24      1.72 o
  13   2   3       12.55       14.35      1.85 o
  14   2   3        0.80        0.76      1.49 o
  15   2   3        2.46        2.44      1.53 o
  16   2   3        0.26        1.92      1.61 o
 -17   3   3        1.79        0.48      2.64 o
 -16   3   3        0.68       -0.39      2.01 o
 -15   3   3        3.68        4.95      1.89 o
 -14   3   3        3.56        5.50      1.80 o
 -13   3   3        0.15        1.69      1.29 o
 -12   3   3       19.35       21.52      1.30 o
 -11   3   3       15.67       19.41      1.38 o
 -10   3   3      104.71      108.45      1.76 o
  -9   3   3        0.22        0.80      1.40 o
  -8   3   3        9.93        8.94      1.21 o
  -7   3   3        4.47        5.89      1.53 o
  -6   3   3       28.72       28.29      1.74 o
  -5   3   3       88.67       86.98      1.99 o
  -4   3   3       46.91       53.52      1.64 o
  -3   3   3      235.60      232.52      6.88 o
  -2   3   3       24.32       23.90      1.24 o
  -1   3   3        0.19        0.41      1.08 o
   0   3   3      193.27      206.42      8.31 o
   1   3   3        0.44        0.57      1.48 o
   2   3   3      123.83      133.25      2.79 o
   3   3   3       69.12       72.49      2.37 o
   4   3   3      189.65      195.25      3.11 o
   5   3   3        9.50        8.11      1.88 o
   6   3   3        1.41        1.46      1.82 o
   7   3   3       38.99       36.66      2.37 o
   8   3   3        8.69        6.91      2.11 o
   9   3   3      129.09      140.64      2.88 o
  10   3   3       36.35       42.66      1.93 o
  11   3   3       21.68       23.03      1.87 o
  12   3   3        7.88        9.20      1.85 o
  13   3   3        1.91        0.61      1.38 o
  14   3   3        0.22        1.04      1.55 o
  15   3   3        0.77        1.47      1.37 o
 -16   4   3        1.96        2.35      1.84 o
 -15   4   3        2.08        2.20      1.74 o
 -14   4   3        8.59        9.66      1.56 o
 -13   4   3        0.25        0.93      1.56 o
 -12   4   3        1.30        2.38      1.40 o
 -11   4   3        0.94        1.56      1.20 o
 -10   4   3       66.28       60.73      6.76 o
  -9   4   3        8.74       10.18      1.46 o
  -8   4   3       52.93       56.10      1.86 o
  -7   4   3       13.21       15.37      1.71 o
  -6   4   3        5.30        6.58      1.15 o
  -5   4   3       20.22       20.53      1.58 o
  -4   4   3       14.01       13.66      1.46 o
  -3   4   3      115.29      124.57      1.95 o
  -2   4   3       56.44       57.39      2.19 o
  -1   4   3       20.23       21.86      1.37 o
   0   4   3        3.36        2.73      1.60 o
   1   4   3       50.61       49.84      1.88 o
   2   4   3        7.36        4.58      1.52 o
   3   4   3       32.65       32.11      1.82 o
   4   4   3       48.93       50.23      2.24 o
   5   4   3       22.02       17.63      2.67 o
   6   4   3       21.26       22.75      2.72 o
   7   4   3        5.16        3.70      1.99 o
   8   4   3       44.83       41.78      3.04 o
   9   4   3       24.58       19.58      3.04 o
  10   4   3       17.59       17.69      2.37 o
  11   4   3       23.94       20.87      3.28 o
  12   4   3        0.70        0.66      1.72 o
  13   4   3       12.69        8.83      1.73 o
  14   4   3        0.09        0.55      1.70 o
 -14   5   3        2.55        2.65      1.63 o
 -13   5   3        0.70        0.05      1.54 o
 -12   5   3        0.01        0.88      1.37 o
 -11   5   3        2.98        2.84      1.63 o
 -10   5   3        5.18        6.23      1.44 o
  -9   5   3        0.00        0.80      1.38 o
  -8   5   3        4.55        5.34      1.24 o
  -7   5   3        4.91        6.34      1.45 o
  -6   5   3        0.64        0.88      1.17 o
  -5   5   3        0.54       -0.37      1.00 o
  -4   5   3       21.32       22.62      1.27 o
  -3   5   3       58.57       59.44      1.64 o
  -2   5   3       16.00       16.92      1.58 o
  -1   5   3       17.08       18.77      1.45 o
   0   5   3        0.17        0.13      1.35 o
   1   5   3       46.55       50.75      2.67 o
   2   5   3        0.34        1.16      1.65 o
   3   5   3        0.42        0.73      1.54 o
   4   5   3       19.67       15.43      2.19 o
   5   5   3        4.61        4.56      2.06 o
   6   5   3        2.01        1.68      1.95 o
   7   5   3        0.41        0.33      2.18 o
   8   5   3       15.90       17.23      2.29 o
   9   5   3        0.05        1.20      2.12 o
  10   5   3        0.05       -0.16      2.31 o
  11   5   3        0.28        0.16      3.35 o
  12   5   3        0.88        1.14      1.77 o
 -12   6   3        0.03        1.36      1.92 o
 -11   6   3        4.32        5.31      1.64 o
 -10   6   3        5.46        5.68      1.36 o
  -9   6   3        1.90        3.08      1.49 o
  -8   6   3        0.05        0.45      1.34 o
  -7   6   3        1.35        1.91      1.18 o
  -6   6   3        1.00        1.71      1.41 o
  -5   6   3        0.01        0.91      1.40 o
  -4   6   3        4.09        5.26      1.78 o
  -3   6   3       28.05       25.79      1.50 o
  -2   6   3        3.14        4.36      1.75 o
  -1   6   3        3.79        6.57      1.77 o
   0   6   3        1.89        2.27      1.35 o
   1   6   3       20.88       25.34      1.91 o
   2   6   3        0.01        0.73      1.53 o
   3   6   3        4.09        4.55      2.12 o
   4   6   3        8.13        5.76      2.29 o
   5   6   3        4.97        4.54      2.35 o
   6   6   3        0.73        1.20      2.28 o
   7   6   3        0.43        5.46      3.11 o
   8   6   3        4.04        5.56      2.31 o
   9   6   3        1.30        0.73      2.42 o
  10   6   3        1.68        2.22      2.61 o
  -7   7   3        0.41        1.71      1.67 o
  -6   7   3        1.83        2.19      1.84 o
  -5   7   3        0.51        0.99      2.01 o
  -4   7   3        2.22        2.22      1.56 o
  -3   7   3        0.64        2.10      1.74 o
  -2   7   3        0.10        1.06      1.54 o
  -1   7   3        0.10        0.94      1.54 o
   0   7   3        0.12        1.18      1.75 o
   1   7   3        0.45        1.47      1.76 o
   2   7   3        0.33        0.47      1.74 o
   3   7   3        2.64        1.12      2.52 o
   4   7   3        1.04       -0.34      3.63 o
   5   7   3        0.07        0.53      2.55 o
 -19   0   4        3.95        4.30      3.63 o
 -18   0   4       37.54       36.19      2.87 o
 -17   0   4       30.24       32.95      2.49 o
 -16   0   4        0.19       -1.18      2.18 o
 -15   0   4        4.22        8.10      2.25 o
 -14   0   4        9.12        8.89      2.08 o
 -13   0   4        0.00       -2.48      2.90 o
 -12   0   4       72.02       81.38      2.03 o
 -11   0   4      286.78      300.43      3.93 o
 -10   0   4      156.00      149.63      4.58 o
  -9   0   4      311.84      345.05      7.05 o
  -8   0   4     1023.08     1083.99     17.25 o
  -7   0   4      126.49      106.07     18.72 o
  -6   0   4       14.28       14.88      1.87 o
  -5   0   4     2310.02     2346.73     31.86 o
  -4   0   4     5243.64     5387.04     63.19 o
  -3   0   4        9.92       20.68      2.07 o
  -2   0   4     1594.10     1657.99     31.41 o
  -1   0   4    16736.89    17745.95    156.87 o
   0   0   4     9033.17     9414.76     92.56 o
   1   0   4     1052.59     1075.96      6.74 o
   2   0   4      182.65      191.11      2.97 o
   3   0   4      262.34      258.81      4.92 o
   4   0   4      355.10      333.70      4.63 o
   5   0   4      482.46      452.91      5.08 o
   6   0   4        0.07        0.36      1.89 o
   9   0   4      197.01      200.48      4.05 o
  10   0   4        4.15        4.63      1.95 o
  11   0   4       45.58       51.29      3.23 o
  12   0   4       70.28       72.78      2.80 o
  13   0   4        1.54        3.01      2.29 o
  14   0   4        5.80        5.60      1.62 o
  15   0   4        0.00        3.80      1.97 o
  16   0   4        5.06        5.40      2.11 o
 -19   1   4        4.21        5.80      1.85 o
 -18   1   4        0.76        0.97      1.76 o
 -17   1   4        0.45        3.10      1.57 o
 -16   1   4        1.09        1.78      1.83 o
 -15   1   4        2.80        4.01      1.49 o
 -14   1   4        2.88        1.17      1.30 o
 -13   1   4        3.53        3.29      1.29 o
 -12   1   4      328.61      339.35      2.69 o
 -11   1   4        3.06        4.22      1.32 o
 -10   1   4        1.32        1.49      1.29 o
  -9   1   4        4.98        5.82      1.06 o
  -8   1   4       40.24       41.78      1.76 o
  -7   1   4       80.10       64.76      3.66 o
  -6   1   4       57.92       65.31      1.48 o
  -5   1   4      170.63      154.66      3.25 o
  -4   1   4      690.15      689.34      4.68 o
  -3   1   4     1157.36     1118.58      7.74 o
  -2   1   4      522.21      485.89      3.11 o
  -1   1   4     3828.71     3837.37     12.99 o
   0   1   4     5954.80     5960.29     12.79 o
   1   1   4      618.00      651.28      3.94 o
   2   1   4      116.85      106.99      2.26 o
   3   1   4      161.37      148.02      5.28 o
   4   1   4      267.14      253.76      2.93 o
   5   1   4        5.08       15.47      6.49 o
   6   1   4       98.74       98.80      1.89 o
   7   1   4       40.56       38.80      1.56 o
   8   1   4       89.50       91.97      6.01 o
   9   1   4      113.92      115.06      4.88 o
  10   1   4        4.98        6.15      1.50 o
  11   1   4       16.79       19.02      1.38 o
  12   1   4        8.47        9.87      1.33 o
  13   1   4        4.26        4.52      1.42 o
  14   1   4        0.14        1.69      1.43 o
  15   1   4       17.30       15.35      1.37 o
  16   1   4        5.25        5.24      1.39 o
 -18   2   4        0.27        1.55      2.05 o
 -17   2   4        0.66        1.35      1.64 o
 -16   2   4        0.43        2.40      2.26 o
 -15   2   4       20.37       20.64      2.14 o
 -14   2   4        9.00        9.04      1.27 o
 -13   2   4        0.23        1.62      1.34 o
 -12   2   4        3.83        3.64      1.30 o
 -11   2   4      359.59      351.87     20.42 o
 -10   2   4        2.03        4.14      1.48 o
  -9   2   4       26.91       27.59      1.48 o
  -8   2   4      378.95      417.08      2.84 o
  -7   2   4        0.21        0.96      1.16 o
  -6   2   4      187.01      190.19      2.05 o
  -5   2   4      174.61      184.99     11.01 o
  -4   2   4      420.16      429.11      6.16 o
  -3   2   4      148.23      157.82      2.03 o
  -2   2   4      210.31      216.09      2.30 o
  -1   2   4        0.23        0.94      1.20 o
   0   2   4      134.28      140.18      2.04 o
   1   2   4      100.26       92.71      2.14 o
   2   2   4      488.06      507.91      4.30 o
   3   2   4      731.63      693.39      5.34 o
   4   2   4      300.98      318.95      3.84 o
   5   2   4      335.39      313.58      3.10 o
   6   2   4      182.02      196.84      2.43 o
   7   2   4       37.01       36.68      1.62 o
   8   2   4       58.18       58.75      2.54 o
   9   2   4      129.61      139.57      7.60 o
  10   2   4       18.89       20.15      1.72 o
  11   2   4       29.25       27.91      1.68 o
  12   2   4        5.80        6.32      1.42 o
  13   2   4        0.05        0.81      1.14 o
  14   2   4        0.60        2.91      1.36 o
  15   2   4        2.60        3.43      1.60 o
  16   2   4        0.01       -0.15      1.42 o
 -17   3   4        1.37        2.21      2.03 o
 -16   3   4        0.96        1.86      1.52 o
 -15   3   4        0.01        0.79      1.30 o
 -14   3   4       29.10       28.05      2.02 o
 -13   3   4        1.60        3.39      1.21 o
 -12   3   4      125.72      121.99     13.60 o
 -11   3   4       31.44       30.69      2.37 o
 -10   3   4       42.62       38.05      1.69 o
  -9   3   4       64.34       69.73      3.10 o
  -8   3   4       37.13       37.35      2.21 o
  -7   3   4       26.87       26.88      1.39 o
  -6   3   4       10.16       12.10      1.29 o
  -5   3   4      428.99      432.90     17.50 o
  -4   3   4      166.96      181.28      3.66 o
  -3   3   4       14.30       17.00      1.21 o
  -2   3   4      150.97      147.48     12.40 o
  -1   3   4      196.07      184.18      2.29 o
   0   3   4       31.43       32.87      1.24 o
   1   3   4       66.47       70.70      1.65 o
   2   3   4       26.82       25.87      1.99 o
   3   3   4      243.36      232.97      3.29 o
   4   3   4       19.41       20.22      1.92 o
   5   3   4      118.91      118.55      2.68 o
   6   3   4        0.14        0.89      1.95 o
   7   3   4      192.40      198.84      3.75 o
   8   3   4       76.99       76.08      2.44 o
   9   3   4      120.03      115.63      4.79 o
  10   3   4       12.07       13.36      1.67 o
  11   3   4        1.80        3.49      1.86 o
  12   3   4       26.30       26.81      2.86 o
  13   3   4       15.34       16.42      1.59 o
  14   3   4        0.46        0.82      1.44 o
  15   3   4        2.93        3.66      1.85 o
 -16   4   4        6.18        8.01      2.17 o
 -15   4   4        2.24        4.25      1.56 o
 -14   4   4        0.04        0.48      1.45 o
 -13   4   4        0.01        0.11      1.25 o
 -12   4   4        0.65        0.93      1.51 o
 -11   4   4       22.22       23.92      1.59 o
 -10   4   4        3.59        4.72      1.32 o
  -9   4   4       45.67       44.56      3.43 o
  -8   4   4        4.09        4.84      1.31 o
  -7   4   4        3.54        4.94      1.44 o
  -6   4   4       37.13       37.95      2.48 o
  -5   4   4        0.65        1.02      1.23 o
  -4   4   4       38.42       38.21      1.57 o
  -3   4   4       78.68       79.16      4.26 o
  -2   4   4       78.33       84.26      1.44 o
  -1   4   4      101.70       95.16      2.27 o
   0   4   4        0.05        1.12      0.98 o
   1   4   4        0.06        0.85      1.55 o
   2   4   4       19.64       20.47      2.64 o
   3   4   4       77.38       75.85      2.40 o
   4   4   4        6.14        3.73      1.98 o
   5   4   4       10.04        9.46      2.62 o
   6   4   4        0.03        1.22      2.72 o
   7   4   4        0.01        1.78      2.05 o
   8   4   4        2.04        5.15      2.82 o
   9   4   4        0.00       -1.33      2.12 o
  10   4   4       28.96       24.98      2.37 o
  11   4   4        9.84       14.11      3.28 o
  12   4   4       25.60       26.39      3.38 o
  13   4   4        4.57        5.35      2.05 o
 -14   5   4        0.89        1.62      1.77 o
 -13   5   4        0.13       -0.13      1.58 o
 -12   5   4        3.85        5.65      1.52 o
 -11   5   4        6.05        5.21      1.43 o
 -10   5   4        3.81        3.76      1.58 o
  -9   5   4       45.03       47.67      5.65 o
  -8   5   4        2.64        3.19      1.29 o
  -7   5   4       17.96       16.12      1.43 o
  -6   5   4       24.59       24.78      1.32 o
  -5   5   4       12.78       13.03      1.58 o
  -4   5   4       47.89       47.82      1.47 o
  -3   5   4       23.38       24.45      1.11 o
  -2   5   4        9.94       11.49      1.29 o
  -1   5   4       18.85       17.12      1.52 o
   0   5   4        0.17        0.13      1.73 o
   1   5   4        5.43        5.98      1.47 o
   2   5   4        1.53        2.75      2.03 o
   3   5   4        1.86        3.38      2.01 o
   4   5   4       21.34       22.09      2.94 o
   5   5   4        7.89        7.35      2.11 o
   6   5   4        0.18        2.51      2.12 o
   7   5   4        0.73        0.46      2.91 o
   8   5   4        0.57        0.86      2.14 o
   9   5   4        0.04       -1.13      2.28 o
  10   5   4        3.85        6.25      3.25 o
  11   5   4        0.05       -0.16      2.44 o
  12   5   4        7.26        7.97      2.54 o
 -12   6   4        0.05        0.21      1.67 o
 -11   6   4        0.64        1.61      1.67 o
 -10   6   4        2.26        1.46      1.33 o
  -9   6   4        0.05       -0.91      1.27 o
  -8   6   4        0.08       -0.63      1.37 o
  -7   6   4        3.74        5.10      1.31 o
  -6   6   4        7.91        8.77      1.32 o
  -5   6   4        1.97        3.19      1.38 o
  -4   6   4        3.72        3.31      1.39 o
  -3   6   4        0.73        1.75      1.26 o
  -2   6   4        2.64        2.22      1.55 o
  -1   6   4        0.83        0.76      1.36 o
   0   6   4        0.08        1.32      1.56 o
   1   6   4        0.08        1.64      1.77 o
   2   6   4        7.83        9.28      1.79 o
   3   6   4        0.03       -0.33      2.08 o
   4   6   4        2.99        5.72      3.15 o
   5   6   4        3.14        3.91      2.27 o
   6   6   4        0.29        1.06      2.35 o
   7   6   4        0.75       -1.08      2.44 o
   8   6   4        0.00       -1.59      3.48 o
   9   6   4        0.37        1.98      2.58 o
  -7   7   4        3.64        3.46      1.66 o
  -6   7   4        0.74        1.67      1.83 o
  -5   7   4        0.02       -0.15      1.81 o
  -4   7   4        0.79        1.15      1.74 o
  -3   7   4        0.78        0.46      1.78 o
  -2   7   4        0.65        0.99      1.56 o
  -1   7   4        0.88        1.65      1.77 o
   0   7   4        0.13        0.60      1.73 o
   1   7   4        2.45        2.25      2.06 o
   2   7   4        8.31        9.38      3.57 o
   3   7   4        1.98        3.17      3.56 o
   4   7   4        0.00        1.86      2.48 o
 -19   1   5        2.53        4.23      1.90 o
 -18   1   5        6.32        5.91      1.95 o
 -17   1   5        0.27        2.06      1.61 o
 -16   1   5       19.17       21.07      3.18 o
 -15   1   5       21.48       21.43      1.41 o
 -14   1   5       59.16       53.03      3.15 o
 -13   1   5        0.08        1.21      1.29 o
 -12   1   5       21.94       27.37      1.75 o
 -11   1   5       38.09       32.42      4.46 o
 -10   1   5      106.56       98.85      1.37 o
  -9   1   5      324.57      348.26      4.95 o
  -8   1   5      117.73      112.49      1.39 o
  -7   1   5      192.96      174.90      3.42 o
  -6   1   5      298.17      334.20      2.84 o
  -5   1   5        7.05        4.70      1.08 o
  -4   1   5        0.44        1.78      1.05 o
  -3   1   5      431.18      414.84     10.06 o
  -2   1   5     1885.61     1823.40     17.30 o
  -1   1   5      132.26      136.99      1.82 o
   0   1   5      224.82      212.85      2.16 o
   1   1   5      165.21      181.90      4.06 o
   2   1   5      588.33      623.25      3.31 o
   3   1   5        0.10        0.28      1.26 o
   4   1   5      155.76      151.56      2.47 o
   5   1   5       39.35       35.94      1.74 o
   6   1   5       78.03       82.72      1.85 o
   7   1   5        0.23        1.18      1.18 o
   8   1   5        9.00        8.04      1.42 o
   9   1   5      111.24      115.86      3.28 o
  10   1   5        0.52        1.02      1.23 o
  11   1   5       17.50       20.67      1.27 o
  12   1   5        2.80        3.55      1.22 o
  13   1   5        8.16        8.08      1.31 o
  14   1   5        1.63        1.83      1.24 o
  15   1   5        0.10        1.13      1.34 o
  16   1   5        0.17        0.48      1.87 o
 -18   2   5        2.46        1.43      1.77 o
 -17   2   5        1.74        3.12      1.94 o
 -16   2   5        0.19        2.30      1.55 o
 -15   2   5        2.21        1.92      1.39 o
 -14   2   5        3.70        1.60      1.38 o
 -13   2   5      158.69      159.49      2.12 o
 -12   2   5        6.57        8.18      1.24 o
 -11   2   5        3.21        4.42      1.28 o
 -10   2   5       12.20       14.51      1.35 o
  -9   2   5      112.23      115.57      1.70 o
  -8   2   5       86.50       98.63      1.55 o
  -7   2   5        5.49        4.08      1.13 o
  -6   2   5       79.29       87.38      6.08 o
  -5   2   5       94.12       91.72      1.48 o
  -4   2   5      625.56      582.84     50.14 o
  -3   2   5      255.35      257.35      2.07 o
  -2   2   5        4.49        3.72      1.01 o
  -1   2   5       25.60       23.20      1.51 o
   0   2   5       46.90       43.63      1.48 o
   1   2   5      735.86      750.35      7.36 o
   2   2   5      544.77      572.23     13.41 o
   3   2   5       29.64       25.42      2.06 o
   4   2   5        3.39        4.42      1.94 o
   5   2   5       12.03       13.39      1.51 o
   6   2   5       56.17       51.21      1.94 o
   7   2   5       18.40       17.46      1.44 o
   8   2   5        0.01        0.73      1.60 o
   9   2   5      123.67      113.53      2.87 o
  10   2   5        0.85        0.88      1.40 o
  11   2   5        1.76        1.72      1.31 o
  12   2   5        0.53       -0.25      1.40 o
  13   2   5        1.29        2.49      1.32 o
  14   2   5        2.78        1.95      1.57 o
  15   2   5        3.32        4.52      1.50 o
 -18   3   5        2.96        1.67      1.86 o
 -17   3   5        0.42        1.43      1.57 o
 -16   3   5        0.62        0.87      1.51 o
 -15   3   5        0.09        1.55      1.63 o
 -14   3   5        2.51        4.42      1.39 o
 -13   3   5        2.90        4.45      1.23 o
 -12   3   5        4.40        6.36      1.29 o
 -11   3   5       18.50       18.21      2.85 o
 -10   3   5        5.38        9.10      1.18 o
  -9   3   5       10.43       11.96      1.22 o
  -8   3   5       24.67       25.11      2.14 o
  -7   3   5       20.82       23.76      1.49 o
  -6   3   5       36.94       40.67      1.65 o
  -5   3   5       64.63       76.19      1.66 o
  -4   3   5       22.77       22.32      1.31 o
  -3   3   5        1.09        0.94      1.17 o
  -2   3   5        0.51        0.21      1.33 o
  -1   3   5       26.00       22.64      1.28 o
   0   3   5        3.32        4.26      1.37 o
   1   3   5       73.28       83.30      2.13 o
   2   3   5       33.74       30.20      2.08 o
   3   3   5       14.51       14.35      1.85 o
   4   3   5       10.43       10.48      1.82 o
   5   3   5        0.04       -0.44      1.98 o
   6   3   5       20.16       17.58      2.02 o
   7   3   5       52.19       49.48      2.21 o
   8   3   5       45.04       52.24      2.29 o
   9   3   5       30.82       30.54      1.89 o
  10   3   5        7.69        9.48      1.66 o
  11   3   5        5.61        6.07      1.62 o
  12   3   5        1.52        2.50      1.67 o
  13   3   5        0.02        0.98      1.50 o
  14   3   5        2.44        3.38      1.60 o
 -16   4   5        0.38        0.59      1.47 o
 -15   4   5        0.05        1.88      1.55 o
 -14   4   5        4.26        4.86      1.51 o
 -13   4   5        1.67        2.85      1.36 o
 -12   4   5        4.25        5.47      1.40 o
 -11   4   5       21.39       22.40      1.77 o
 -10   4   5      139.56      141.26      4.26 o
  -9   4   5       23.74       23.75      3.01 o
  -8   4   5       97.02       91.27      1.69 o
  -7   4   5       26.05       25.67      1.50 o
  -6   4   5        4.12        4.80      1.25 o
  -5   4   5       86.96       87.56      2.22 o
  -4   4   5       97.90       98.16      1.84 o
  -3   4   5      109.66      111.36      3.53 o
  -2   4   5      268.41      270.18      6.60 o
  -1   4   5      240.49      228.03      2.95 o
   0   4   5       22.79       21.90      1.20 o
   1   4   5        0.08       -0.32      1.51 o
   2   4   5        0.23        0.75      1.86 o
   3   4   5       18.17       14.44      2.70 o
   4   4   5        1.48       -1.76      1.88 o
   5   4   5        1.09       -0.09      2.65 o
   6   4   5        0.43        5.10      2.82 o
   7   4   5       10.24       10.75      2.06 o
   8   4   5        5.15        7.43      2.02 o
   9   4   5        2.16        4.96      2.21 o
  10   4   5        3.13        5.46      2.25 o
  11   4   5       10.11       11.48      3.21 o
  12   4   5       13.66       17.91      3.40 o
  13   4   5        0.58        3.98      2.11 o
 -14   5   5        0.48        1.15      1.77 o
 -13   5   5        1.21       -0.54      1.44 o
 -12   5   5        0.02        0.96      1.49 o
 -11   5   5        0.45        0.29      1.42 o
 -10   5   5        0.28       -0.51      1.58 o
  -9   5   5        8.26        6.07      1.26 o
  -8   5   5        2.80        3.42      1.48 o
  -7   5   5        4.68        4.78      1.33 o
  -6   5   5        7.45        8.81      1.52 o
  -5   5   5        0.12        0.38      1.08 o
  -4   5   5        0.98        1.17      1.10 o
  -3   5   5        5.29        5.28      1.02 o
  -2   5   5        4.76        4.68      1.18 o
  -1   5   5        8.05        8.19      1.44 o
   0   5   5       12.49       10.03      1.50 o
   1   5   5        1.91        1.99      1.61 o
   2   5   5        1.49        5.93      2.84 o
   3   5   5        3.77        4.97      2.88 o
   4   5   5        0.84       -0.37      2.04 o
   5   5   5       12.19        9.15      2.98 o
   6   5   5        8.70        9.95      2.21 o
   7   5   5        0.00        1.86      2.11 o
   8   5   5        0.11        1.38      2.16 o
   9   5   5        1.03       -1.25      2.31 o
  10   5   5        1.63        1.09      2.38 o
  11   5   5        0.32        0.97      2.48 o
 -12   6   5        0.03        0.80      1.70 o
 -11   6   5        0.15        1.10      1.58 o
 -10   6   5        0.79        1.57      1.43 o
  -9   6   5        0.88        2.45      1.19 o
  -8   6   5        8.22       10.04      1.42 o
  -7   6   5        5.13        3.45      1.25 o
  -6   6   5        0.04        0.34      1.28 o
  -5   6   5       10.40        8.92      1.26 o
  -4   6   5       10.27        9.51      1.20 o
  -3   6   5        0.84        0.83      1.38 o
  -2   6   5        0.36        0.39      1.37 o
  -1   6   5        4.72        5.40      1.64 o
   0   6   5        2.33        3.08      1.82 o
   1   6   5       30.24       32.31      2.12 o
   2   6   5        9.77       11.38      2.34 o
   3   6   5        3.88        4.40      2.31 o
   4   6   5        2.12        1.51      3.28 o
   5   6   5        0.09       -2.34      2.39 o
   6   6   5        0.19        4.44      3.30 o
   7   6   5        0.66        0.73      2.49 o
   8   6   5        0.01       -0.14      3.63 o
  -7   7   5        2.61        2.82      1.67 o
  -6   7   5        2.13        2.66      1.65 o
  -5   7   5        1.78        1.63      1.82 o
  -4   7   5        0.76       -0.34      1.51 o
  -3   7   5        2.10        1.60      1.80 o
  -2   7   5        0.40        1.62      1.73 o
  -1   7   5        1.81        1.14      2.04 o
   0   7   5        0.01        0.27      1.82 o
   1   7   5        2.55        6.36      3.50 o
   2   7   5        3.60        3.43      3.56 o
   3   7   5        0.65       -1.29      2.61 o
 -19   0   6       37.30       39.14      3.79 o
 -18   0   6        9.23        5.94      3.48 o
 -17   0   6        2.64        4.53      2.37 o
 -16   0   6        3.35        5.28      2.21 o
 -15   0   6        9.60       10.84      3.07 o
 -14   0   6        1.19        2.01      1.71 o
 -13   0   6        1.40        3.28      1.63 o
 -12   0   6      120.48      120.14      2.17 o
 -11   0   6      224.82      209.08     22.37 o
 -10   0   6      513.59      471.77      8.52 o
  -9   0   6        0.75        1.57      1.66 o
  -8   0   6        1.64        0.64      2.07 o
  -7   0   6        0.22        0.27      1.67 o
  -6   0   6       27.00       32.46      2.76 o
  -5   0   6     2113.24     2037.94      6.84 o
  -4   0   6      238.03      233.20      2.85 o
  -3   0   6      402.91      400.17      3.40 o
  -2   0   6      457.47      413.76      5.22 o
  -1   0   6      212.94      208.61      2.72 o
   0   0   6       40.93       44.21      1.91 o
   1   0   6      268.97      268.77      2.96 o
   2   0   6       26.43       26.84      1.51 o
   3   0   6      200.69      209.36      3.69 o
   4   0   6      217.94      215.27      4.14 o
   5   0   6      236.00      222.75      3.66 o
   6   0   6        3.74        4.36      1.98 o
   7   0   6      104.28      101.18      3.41 o
   8   0   6        9.33       10.45      1.94 o
   9   0   6        7.22        5.38      2.77 o
  10   0   6       32.22       32.96      1.61 o
  11   0   6        0.00       -1.21      2.08 o
  12   0   6       39.14       32.59      1.94 o
  13   0   6       10.30       11.07      1.93 o
  14   0   6        0.69        1.85      1.95 o
  15   0   6        0.00        1.90      1.77 o
 -19   1   6        2.16        2.48      2.13 o
 -18   1   6        0.12        1.97      1.65 o
 -17   1   6        3.85        3.04      2.33 o
 -16   1   6        8.31        8.79      1.41 o
 -15   1   6       50.92       50.04      1.40 o
 -14   1   6        0.15        0.52      1.18 o
 -13   1   6        5.14        4.58      1.28 o
 -12   1   6       88.46       82.68      6.99 o
 -11   1   6       44.14       40.45      1.43 o
 -10   1   6       74.37       66.90      3.60 o
  -9   1   6       12.94       11.62      1.07 o
  -8   1   6      174.79      159.31      2.04 o
  -7   1   6      369.68      358.31      3.79 o
  -6   1   6        2.30       12.42      4.28 o
  -5   1   6       67.55       64.38      1.28 o
  -4   1   6      247.82      250.56      3.83 o
  -3   1   6      876.81      846.00      5.96 o
  -2   1   6     1130.35     1115.54     15.32 o
  -1   1   6      215.07      226.69      2.66 o
   0   1   6     2287.87     2275.37     33.36 o
   1   1   6      967.74      969.10      5.08 o
   2   1   6        2.65        2.37      1.05 o
   3   1   6       62.53       55.95      1.90 o
   4   1   6       52.33       52.34      1.67 o
   5   1   6        0.99        1.24      1.45 o
   6   1   6      191.94      192.64      2.80 o
   7   1   6      264.67      273.87      9.12 o
   8   1   6       28.38       27.69      1.35 o
   9   1   6       90.19       89.45      2.83 o
  10   1   6        1.16        0.53      1.88 o
  11   1   6        3.16        3.19      1.23 o
  12   1   6        3.27        4.08      1.20 o
  13   1   6        8.80       10.22      1.64 o
  14   1   6        5.31        4.99      1.47 o
  15   1   6        8.48        8.44      1.54 o
 -19   2   6        0.00        1.66      2.72 o
 -18   2   6        5.57        5.04      1.79 o
 -17   2   6        1.39        3.20      1.44 o
 -16   2   6        3.82        5.91      1.61 o
 -15   2   6       31.79       26.38      3.07 o
 -14   2   6        5.58        8.00      1.55 o
 -13   2   6       16.48       16.13      1.53 o
 -12   2   6      197.51      189.47      5.19 o
 -11   2   6       12.11       10.49      1.34 o
 -10   2   6       18.04       17.75      1.20 o
  -9   2   6        0.85        0.86      1.23 o
  -8   2   6       16.70       19.07      1.10 o
  -7   2   6      211.42      225.73      2.22 o
  -6   2   6        5.72        6.75      1.05 o
  -5   2   6       46.61       46.28      1.24 o
  -4   2   6       90.06       94.30      1.47 o
  -3   2   6      173.37      171.78      1.75 o
  -2   2   6        0.93        3.84      1.08 o
  -1   2   6       96.51       95.75      2.08 o
   0   2   6      340.67      299.58      4.07 o
   1   2   6       25.10       19.29      1.21 o
   2   2   6       61.93       63.86      1.59 o
   3   2   6      132.83      134.38      4.55 o
   4   2   6       13.32       16.57      1.58 o
   5   2   6       14.69       11.84      1.49 o
   6   2   6       26.74       28.64      2.04 o
   7   2   6       20.98       19.37      1.53 o
   8   2   6       83.75       78.86      4.19 o
   9   2   6       41.42       40.59      1.68 o
  10   2   6        1.03        0.77      1.48 o
  11   2   6        4.21        5.74      1.54 o
  12   2   6        1.83        2.16      1.43 o
  13   2   6        0.98        1.70      1.27 o
  14   2   6        0.20       -0.35      1.45 o
 -18   3   6        0.08        0.77      1.62 o
 -17   3   6        5.59        5.93      1.60 o
 -16   3   6        3.08        3.66      1.93 o
 -15   3   6       26.38       24.91      2.59 o
 -14   3   6        2.94        2.13      1.29 o
 -13   3   6        0.33        0.21      1.34 o
 -12   3   6        2.79        1.68      1.33 o
 -11   3   6       29.74       29.34      1.65 o
 -10   3   6        0.47        3.86      1.43 o
  -9   3   6      321.18      311.81      2.29 o
  -8   3   6      196.67      190.22      1.92 o
  -7   3   6       13.12       11.98      1.27 o
  -6   3   6      134.98      138.16      3.13 o
  -5   3   6      100.42      100.72      2.58 o
  -4   3   6        6.45        6.49      1.22 o
  -3   3   6       11.99       12.08      1.24 o
  -2   3   6      503.24      500.87      3.16 o
  -1   3   6      280.61      268.11      8.08 o
   0   3   6      707.80      740.89      3.98 o
   1   3   6       34.48       41.98      1.48 o
   2   3   6        0.56        1.36      1.78 o
   3   3   6       68.45       68.12      3.03 o
   4   3   6        9.72       12.89      2.68 o
   5   3   6       42.71       39.90      2.22 o
   6   3   6        1.02       -1.86      1.86 o
   7   3   6        2.03        2.71      2.80 o
   8   3   6       45.17       46.92      3.15 o
   9   3   6        0.93       -2.80      2.80 o
  10   3   6       11.22       12.05      1.84 o
  11   3   6       32.74       31.29      2.46 o
  12   3   6        0.66        2.64      1.80 o
  13   3   6        4.04        2.42      2.40 o
  14   3   6        0.00        0.46      1.93 o
 -16   4   6        0.71        1.98      1.80 o
 -15   4   6        5.03        5.36      1.58 o
 -14   4   6        0.11        0.10      1.30 o
 -13   4   6        4.33        4.29      1.41 o
 -12   4   6       14.80       14.68      1.49 o
 -11   4   6       22.78       25.58      1.88 o
 -10   4   6        0.32        1.75      1.22 o
  -9   4   6        6.36        5.39      1.21 o
  -8   4   6       18.88       19.14      1.67 o
  -7   4   6        1.53        2.89      1.22 o
  -6   4   6        0.02        1.76      1.40 o
  -5   4   6        8.15        8.87      1.26 o
  -4   4   6        3.90        5.15      1.13 o
  -3   4   6      170.51      173.67      1.95 o
  -2   4   6        0.27        0.43      1.38 o
  -1   4   6        0.01       -0.35      1.11 o
   0   4   6       18.73       18.54      1.25 o
   1   4   6        0.02       -0.62      1.83 o
   2   4   6        0.50        2.54      1.88 o
   3   4   6       23.05       26.24      2.05 o
   4   4   6       52.67       48.18      2.90 o
   5   4   6       33.15       28.72      2.24 o
   6   4   6        0.04        0.33      2.82 o
   7   4   6        0.10       -0.23      2.04 o
   8   4   6        0.73       -0.29      2.06 o
   9   4   6        5.04        5.29      2.19 o
  10   4   6        7.13        4.52      2.29 o
  11   4   6       11.58        9.18      2.47 o
  12   4   6        0.01        0.54      3.53 o
 -14   5   6        0.04        0.69      1.49 o
 -13   5   6        0.42       -0.34      1.40 o
 -12   5   6        0.63        0.52      1.63 o
 -11   5   6        7.46        4.70      1.65 o
 -10   5   6        9.23        8.02      1.40 o
  -9   5   6        2.08        4.17      1.40 o
  -8   5   6        1.83        2.57      1.36 o
  -7   5   6        4.96        6.05      1.53 o
  -6   5   6       39.61       38.30      1.68 o
  -5   5   6       54.71       60.67      1.52 o
  -4   5   6        0.58        0.47      1.28 o
  -3   5   6       73.23       73.31      1.51 o
  -2   5   6      133.69      128.01      5.78 o
  -1   5   6       25.36       22.80      1.27 o
   0   5   6        0.53       -0.68      1.59 o
   1   5   6       22.62       22.74      2.92 o
   2   5   6        7.77        7.05      2.88 o
   3   5   6        3.27        3.94      2.88 o
   4   5   6        3.99        1.42      2.16 o
   5   5   6        0.02        0.37      2.15 o
   6   5   6        0.24        1.53      2.12 o
   7   5   6        1.81       -0.79      2.31 o
   8   5   6        0.32        3.47      3.25 o
   9   5   6        0.15        4.27      3.37 o
  10   5   6        0.05        1.79      2.54 o
 -12   6   6        0.05        1.21      1.87 o
 -11   6   6        0.22        1.19      1.64 o
 -10   6   6        0.70        1.01      1.61 o
  -9   6   6        0.18        0.18      1.51 o
  -8   6   6        1.54        2.99      1.39 o
  -7   6   6        0.01        1.10      1.46 o
  -6   6   6        0.98        1.21      1.21 o
  -5   6   6        5.95        6.96      1.46 o
  -4   6   6        2.21        2.27      1.31 o
  -3   6   6        0.80        0.43      1.86 o
  -2   6   6        1.73        2.20      1.40 o
  -1   6   6        0.00        0.27      1.59 o
   0   6   6        0.06        0.02      2.12 o
   1   6   6        8.15        8.96      2.19 o
   2   6   6        0.63       -0.85      2.19 o
   3   6   6        2.67        4.14      3.11 o
   4   6   6        2.13        0.47      2.25 o
   5   6   6        0.89        0.72      2.32 o
   6   6   6        0.32        3.67      3.58 o
   7   6   6        1.31        1.52      2.48 o
  -6   7   6        0.64        1.42      1.87 o
  -5   7   6        1.70        1.24      1.65 o
  -4   7   6        0.30        0.15      1.61 o
  -3   7   6        0.23       -0.14      1.61 o
  -2   7   6        0.33        0.52      1.84 o
  -1   7   6        0.11       -0.68      1.80 o
   0   7   6        7.26        8.04      3.63 o
   1   7   6        4.14        4.79      3.56 o
   2   7   6        0.05       -0.60      3.63 o
 -19   1   7        2.00        1.66      2.11 o
 -18   1   7        0.00        0.59      1.69 o
 -17   1   7        7.07        6.81      1.60 o
 -16   1   7       15.97       15.91      2.08 o
 -15   1   7        3.33        4.05      1.25 o
 -14   1   7        0.63        1.33      1.36 o
 -13   1   7       74.01       71.59      1.52 o
 -12   1   7       27.32       24.59      1.84 o
 -11   1   7      286.27      286.70      1.79 o
 -10   1   7       12.03       14.18      1.21 o
  -9   1   7        4.71        5.12      0.99 o
  -8   1   7      650.44      595.35     47.78 o
  -7   1   7        6.82        7.25      1.08 o
  -6   1   7        1.81        1.18      1.16 o
  -5   1   7       90.22       97.81      2.13 o
  -4   1   7     1062.57     1059.60      4.06 o
  -3   1   7       19.11       20.94      1.20 o
  -2   1   7      561.24      577.48      2.94 o
  -1   1   7      713.32      650.90      3.63 o
   0   1   7      261.30      247.96      3.43 o
   1   1   7        3.42        3.52      1.07 o
   2   1   7       24.57       23.45      1.06 o
   3   1   7        0.00        0.85      1.03 o
   4   1   7       29.35       28.04      1.62 o
   5   1   7       77.92       80.00      1.97 o
   6   1   7        6.63        6.43      1.52 o
   7   1   7        7.15        6.01      1.39 o
   8   1   7        4.95        4.87      1.27 o
   9   1   7        2.19        3.23      1.27 o
  10   1   7        1.39        1.32      1.29 o
  11   1   7        0.56        0.99      1.54 o
  12   1   7        7.37        9.31      1.35 o
  13   1   7        1.64        2.04      1.33 o
  14   1   7        0.19        0.99      1.44 o
 -19   2   7        7.77        7.45      2.57 o
 -18   2   7        6.60        7.86      1.59 o
 -17   2   7        2.28        2.13      1.60 o
 -16   2   7        3.52        3.49      1.51 o
 -15   2   7        0.14        1.20      1.30 o
 -14   2   7        1.61        2.95      1.20 o
 -13   2   7        1.87        1.86      1.22 o
 -12   2   7      149.74      150.21      2.17 o
 -11   2   7        0.32        2.10      1.52 o
 -10   2   7        0.70        2.79      1.13 o
  -9   2   7       13.64       16.33      1.10 o
  -8   2   7        5.16        6.49      1.07 o
  -7   2   7      414.71      423.21      2.23 o
  -6   2   7      424.74      437.98      3.85 o
  -5   2   7      945.58      981.09      7.33 o
  -4   2   7        1.82        3.14      1.14 o
  -3   2   7        0.93        4.18      1.18 o
  -2   2   7       29.13       35.29      1.29 o
  -1   2   7      645.74      647.13      3.80 o
   0   2   7     1641.70     1641.89     28.53 o
   1   2   7      135.48      140.88      2.36 o
   2   2   7      284.88      271.52      3.73 o
   3   2   7       92.48       88.67      2.15 o
   4   2   7       11.95       11.29      1.94 o
   5   2   7        4.72        3.59      1.40 o
   6   2   7       26.82       26.99      1.54 o
   7   2   7      190.79      185.22      2.35 o
   8   2   7       18.94       19.67      1.52 o
   9   2   7        4.06        3.92      1.49 o
  10   2   7        0.88        1.69      1.50 o
  11   2   7        0.04        0.11      1.57 o
  12   2   7        1.48        1.48      1.65 o
  13   2   7        3.15        4.17      1.56 o
  14   2   7        1.21        1.53      1.53 o
 -18   3   7        0.33        2.11      1.83 o
 -17   3   7        2.51        2.55      1.40 o
 -16   3   7       11.18        8.78      1.42 o
 -15   3   7        0.25        0.81      1.73 o
 -14   3   7        1.15        1.06      1.40 o
 -13   3   7        2.45        1.19      1.49 o
 -12   3   7        6.21        4.13      1.26 o
 -11   3   7        5.07        6.11      1.29 o
 -10   3   7       15.64       12.38      1.23 o
  -9   3   7        0.66        0.47      1.16 o
  -8   3   7       22.45       16.96      1.23 o
  -7   3   7        6.97        7.16      1.14 o
  -6   3   7        3.66        3.80      1.20 o
  -5   3   7        9.58       11.64      1.19 o
  -4   3   7        5.57        4.44      1.17 o
  -3   3   7        0.16       -0.29      1.18 o
  -2   3   7       15.13       14.26      1.36 o
  -1   3   7       52.04       50.99      2.08 o
   0   3   7       42.88       40.82      1.67 o
   1   3   7        6.80        8.58      1.58 o
   2   3   7        1.64        1.93      1.30 o
   3   3   7       55.64       47.52      2.22 o
   4   3   7        3.82        5.05      1.94 o
   5   3   7        1.96        2.48      2.64 o
   6   3   7        0.06        0.57      2.77 o
   7   3   7        0.01        1.55      2.06 o
   8   3   7        0.11        1.98      1.95 o
   9   3   7        0.18        0.82      1.92 o
  10   3   7       12.04        9.78      2.21 o
  11   3   7        0.07        2.81      2.32 o
  12   3   7        0.12        1.32      1.98 o
  13   3   7        0.01        0.02      2.05 o
 -16   4   7        0.27        0.88      1.62 o
 -15   4   7        4.15        4.81      1.56 o
 -14   4   7        0.08        2.25      1.41 o
 -13   4   7        0.01        0.74      1.79 o
 -12   4   7        0.32        1.90      1.40 o
 -11   4   7       14.42       16.02      1.82 o
 -10   4   7        4.29        3.82      1.58 o
  -9   4   7       50.48       55.43      1.57 o
  -8   4   7        4.85        5.80      1.32 o
  -7   4   7       49.56       51.96      3.20 o
  -6   4   7       51.13       55.32      1.52 o
  -5   4   7        2.06        2.56      1.19 o
  -4   4   7       80.74       77.00      1.98 o
  -3   4   7      230.05      227.60      2.17 o
  -2   4   7      219.11      229.32      2.15 o
  -1   4   7        1.77        3.17      1.14 o
   0   4   7        1.70        0.45      1.38 o
   1   4   7       56.36       51.43      1.56 o
   2   4   7      112.07       90.15      2.47 o
   3   4   7        1.43        1.62      1.91 o
   4   4   7        0.09        0.19      2.04 o
   5   4   7       11.90        9.53      2.04 o
   6   4   7        2.33        2.54      2.81 o
   7   4   7        2.08        4.52      2.14 o
   8   4   7        0.30        2.09      2.25 o
   9   4   7        0.00        0.50      2.12 o
  10   4   7       27.51       26.09      2.57 o
  11   4   7       10.52        6.47      2.47 o
 -14   5   7        1.67        3.22      1.59 o
 -13   5   7        1.68        0.05      1.57 o
 -12   5   7        0.05        0.54      1.53 o
 -11   5   7        0.54        1.66      1.41 o
 -10   5   7        0.06        0.87      1.43 o
  -9   5   7        6.54        8.11      1.46 o
  -8   5   7        8.93        7.55      1.41 o
  -7   5   7        0.82        1.05      1.37 o
  -6   5   7        0.36        0.37      1.29 o
  -5   5   7        0.09       -0.06      1.30 o
  -4   5   7       27.68       28.65      1.82 o
  -3   5   7        0.10        0.04      1.01 o
  -2   5   7        0.29        0.73      1.47 o
  -1   5   7        9.51        9.88      1.37 o
   0   5   7        5.06        2.51      2.05 o
   1   5   7        1.21        3.02      2.98 o
   2   5   7        0.34       -0.36      2.74 o
   3   5   7       38.81       29.19      2.34 o
   4   5   7        0.18       -0.79      2.91 o
   5   5   7        1.92        4.63      3.02 o
   6   5   7        1.45        0.62      2.09 o
   7   5   7        0.53        1.45      2.28 o
   8   5   7        0.09        0.92      2.34 o
   9   5   7        0.22        0.24      2.44 o
  10   5   7        0.85        1.33      3.66 o
 -11   6   7        1.65        1.13      1.83 o
 -10   6   7        1.00        0.82      1.75 o
  -9   6   7        6.75        4.67      1.62 o
  -8   6   7        3.30        4.69      1.30 o
  -7   6   7        0.00       -0.15      1.25 o
  -6   6   7        0.90        1.11      1.34 o
  -5   6   7        1.87        2.81      1.29 o
  -4   6   7        1.00        2.54      1.22 o
  -3   6   7        5.80        6.72      1.29 o
  -2   6   7       12.55       10.78      1.69 o
  -1   6   7       16.02       18.21      1.94 o
   0   6   7        4.87        4.89      2.31 o
   1   6   7        0.00        2.26      3.34 o
   2   6   7        0.05        1.18      2.29 o
   3   6   7        0.79       -0.70      3.25 o
   4   6   7        0.26       -0.37      2.38 o
   5   6   7        1.13        2.54      2.21 o
   6   6   7        3.53        8.29      3.56 o
   7   6   7        1.92        3.53      2.55 o
  -5   7   7        3.43        3.08      1.84 o
  -4   7   7        0.39        2.36      1.83 o
  -3   7   7        0.95       -0.66      1.83 o
  -2   7   7        0.30        1.84      1.88 o
  -1   7   7        0.61       -0.30      2.59 o
   0   7   7        0.27        0.34      3.64 o
   1   7   7        0.48        7.12      3.77 o
 -19   0   8        2.03        2.49      2.55 o
 -18   0   8        0.13        2.38      2.38 o
 -17   0   8        8.98        9.38      1.70 o
 -16   0   8        6.05        8.79      3.81 o
 -15   0   8        0.32        1.67      1.67 o
 -14   0   8        2.90        4.72      1.47 o
 -13   0   8       95.05       93.07      2.93 o
 -12   0   8       16.98       17.25      1.72 o
 -11   0   8       28.44       31.37      1.94 o
 -10   0   8      311.55      312.80      8.85 o
  -9   0   8      579.12      571.29      6.27 o
  -8   0   8        2.69        3.77      1.68 o
  -7   0   8        0.28       -0.26      2.13 o
  -6   0   8      166.34      166.10      2.25 o
  -5   0   8     1020.54     1108.80      5.62 o
  -4   0   8       57.69       51.31      1.66 o
  -3   0   8       27.07       26.67      1.48 o
  -2   0   8      309.68      290.48      6.57 o
  -1   0   8       86.44       70.51      3.71 o
   0   0   8     1010.04      982.56      8.23 o
   1   0   8      422.91      412.76      8.10 o
   2   0   8      966.89     1006.32     16.64 o
   3   0   8       20.22       17.61      1.69 o
   4   0   8        3.18        1.13      1.89 o
   5   0   8        2.36        2.74      2.47 o
   6   0   8        0.00       -1.00      1.82 o
   7   0   8        9.46        7.84      2.06 o
   8   0   8        2.47        4.43      1.98 o
   9   0   8      239.79      257.50      4.55 o
  10   0   8        1.28        2.48      2.95 o
  11   0   8        1.75        2.14      2.44 o
  12   0   8        4.91        5.91      1.72 o
  13   0   8        0.00        0.43      2.04 o
  14   0   8        0.33        0.58      1.85 o
 -19   1   8        0.08        0.01      2.11 o
 -18   1   8        3.52        4.79      1.57 o
 -17   1   8       25.41       25.26      1.56 o
 -16   1   8       30.42       32.52      1.53 o
 -15   1   8       34.07       31.97      4.60 o
 -14   1   8       28.99       29.40      1.16 o
 -13   1   8       56.00       53.87      1.28 o
 -12   1   8       59.81       63.00      1.50 o
 -11   1   8       20.37       21.62      1.71 o
 -10   1   8       50.53       52.51      2.68 o
  -9   1   8       11.67       11.82      1.08 o
  -8   1   8       40.01       41.38      1.20 o
  -7   1   8        8.05        7.16      1.34 o
  -6   1   8      183.12      183.52      5.33 o
  -5   1   8      402.69      424.21      2.33 o
  -4   1   8      188.73      194.89      1.68 o
  -3   1   8      457.91      482.97      3.49 o
  -2   1   8     1836.98     1752.25     67.08 o
  -1   1   8      456.26      444.82      2.84 o
   0   1   8        0.02        1.08      0.98 o
   1   1   8      124.00      116.90      1.56 o
   2   1   8      120.28      121.55      1.56 o
   3   1   8       12.24       13.60      1.32 o
   4   1   8        0.88        0.31      1.31 o
   5   1   8       27.53       28.07      1.64 o
   6   1   8        1.84        2.01      1.34 o
   7   1   8       26.04       28.35      1.72 o
   8   1   8        8.00        6.82      1.66 o
   9   1   8       47.07       48.53      1.45 o
  10   1   8        1.83        2.77      1.74 o
  11   1   8        0.22        1.29      1.59 o
  12   1   8       10.95       11.56      1.28 o
  13   1   8        0.02        1.11      1.32 o
  14   1   8        0.41        1.60      1.51 o
 -19   2   8        3.02        3.27      2.05 o
 -18   2   8        4.19        6.81      1.59 o
 -17   2   8        1.29        3.17      1.69 o
 -16   2   8        0.24       -0.50      1.39 o
 -15   2   8       15.80       15.42      1.53 o
 -14   2   8       51.85       52.98      1.56 o
 -13   2   8       99.62       94.27      7.00 o
 -12   2   8      108.48      117.41      2.81 o
 -11   2   8        5.75        6.25      1.05 o
 -10   2   8       14.14       13.94      1.21 o
  -9   2   8      144.50      139.76      1.51 o
  -8   2   8        0.09        0.93      1.05 o
  -7   2   8       39.64       32.38      1.15 o
  -6   2   8      220.63      216.69      6.57 o
  -5   2   8        6.66        8.51      1.00 o
  -4   2   8       63.29       61.27      1.57 o
  -3   2   8       49.73       47.15      1.26 o
  -2   2   8      431.30      419.06      3.78 o
  -1   2   8      394.70      392.52      5.26 o
   0   2   8       43.79       43.05      1.29 o
   1   2   8        6.64        5.13      1.11 o
   2   2   8       49.26       51.25      2.63 o
   3   2   8        0.30       -0.35      1.54 o
   4   2   8       31.96       31.86      1.80 o
   5   2   8        0.10        2.57      1.56 o
   6   2   8       37.15       34.68      2.02 o
   7   2   8        4.61        5.29      1.46 o
   8   2   8        1.59        1.88      1.45 o
   9   2   8       10.62        9.05      1.60 o
  10   2   8        1.89        2.79      1.60 o
  11   2   8        1.42        1.74      1.90 o
  12   2   8        1.64        2.84      1.74 o
  13   2   8        3.17        3.29      1.66 o
 -18   3   8        2.11        3.65      1.67 o
 -17   3   8        4.55        4.53      1.78 o
 -16   3   8        2.03        2.40      1.56 o
 -15   3   8        0.09        2.14      1.61 o
 -14   3   8       11.74        9.55      1.36 o
 -13   3   8        3.77        4.93      1.52 o
 -12   3   8        0.63        0.46      1.21 o
 -11   3   8       19.69       19.15      1.59 o
 -10   3   8      200.38      204.81      4.47 o
  -9   3   8       69.70       67.39      5.90 o
  -8   3   8       10.69        9.29      1.25 o
  -7   3   8       24.85       24.24      1.96 o
  -6   3   8        1.11        1.45      1.18 o
  -5   3   8        2.22        1.20      1.52 o
  -4   3   8       23.80       22.38      1.21 o
  -3   3   8      221.64      230.99      8.56 o
  -2   3   8       38.11       35.04      2.07 o
  -1   3   8       13.39       11.80      1.25 o
   0   3   8       28.29       26.04      1.34 o
   1   3   8       75.71       81.91      2.37 o
   2   3   8       14.50       13.98      1.61 o
   3   3   8        1.96        2.31      2.65 o
   4   3   8       95.44       92.29      2.51 o
   5   3   8       15.86       18.57      2.16 o
   6   3   8        0.06        1.56      1.96 o
   7   3   8        3.48        5.20      2.80 o
   8   3   8        0.81       -0.01      1.96 o
   9   3   8        3.82        4.30      2.25 o
  10   3   8       10.92       17.10      2.42 o
  11   3   8        0.02       -0.87      2.42 o
  12   3   8        0.23       -0.62      2.52 o
 -16   4   8        2.23        3.16      1.65 o
 -15   4   8        1.42        1.28      1.40 o
 -14   4   8        0.25        2.01      1.63 o
 -13   4   8        0.06        0.30      1.41 o
 -12   4   8        8.94        7.60      1.44 o
 -11   4   8        0.95        1.35      1.88 o
 -10   4   8        3.23        5.29      2.16 o
  -9   4   8        0.66        2.33      1.41 o
  -8   4   8       15.35       13.75      1.35 o
  -7   4   8       38.45       37.87      1.38 o
  -6   4   8       90.20       97.63      1.86 o
  -5   4   8        5.22        6.65      1.42 o
  -4   4   8        6.22        6.79      1.44 o
  -3   4   8       31.98       31.97      1.40 o
  -2   4   8        0.98        2.47      1.39 o
  -1   4   8       33.40       32.33      1.53 o
   0   4   8        0.47        1.43      1.88 o
   1   4   8        3.21        3.48      1.59 o
   2   4   8       11.31        9.33      1.96 o
   3   4   8       23.56       29.72      2.16 o
   4   4   8        0.83        1.91      1.99 o
   5   4   8        2.85        3.38      1.96 o
   6   4   8       14.42       11.76      2.15 o
   7   4   8        2.21        3.30      2.11 o
   8   4   8        2.81        2.41      2.16 o
   9   4   8        2.95        6.25      2.28 o
  10   4   8        0.20       -1.23      2.21 o
  11   4   8        0.00        0.93      2.54 o
 -14   5   8        1.54        3.73      1.82 o
 -13   5   8        1.64        3.66      1.60 o
 -12   5   8        0.16        0.55      1.69 o
 -11   5   8       10.27       10.14      1.65 o
 -10   5   8        3.92        3.67      1.43 o
  -9   5   8       58.52       60.21      2.66 o
  -8   5   8        0.55       -0.07      1.43 o
  -7   5   8        0.23       -0.13      1.32 o
  -6   5   8       15.88       17.81      1.33 o
  -5   5   8        3.28        2.45      1.46 o
  -4   5   8       17.36       15.77      1.32 o
  -3   5   8       97.08       99.51      2.35 o
  -2   5   8        0.11        1.18      1.32 o
  -1   5   8        0.00        0.75      1.25 o
   0   5   8       14.53       14.29      2.22 o
   1   5   8       13.08       10.54      2.25 o
   2   5   8        6.02        8.66      2.90 o
   3   5   8        0.01       -1.51      2.06 o
   4   5   8        0.76        2.59      2.11 o
   5   5   8        3.86        6.47      2.29 o
   6   5   8        1.05        3.28      2.24 o
   7   5   8        0.13        2.12      2.37 o
   8   5   8        0.51        2.24      2.41 o
   9   5   8        0.14       -0.87      2.51 o
 -11   6   8        0.06        0.24      1.85 o
 -10   6   8        0.94       -1.23      1.81 o
  -9   6   8        2.90        2.31      1.78 o
  -8   6   8        0.00        0.98      1.69 o
  -7   6   8        0.14        0.48      1.50 o
  -6   6   8       12.10       12.36      1.34 o
  -5   6   8        0.09        1.37      1.48 o
  -4   6   8        0.55       -0.08      1.34 o
  -3   6   8        2.27        2.19      1.48 o
  -2   6   8        4.17        3.51      2.05 o
  -1   6   8        0.36        0.16      2.18 o
   0   6   8        6.88        3.18      2.39 o
   1   6   8        0.82        4.43      2.41 o
   2   6   8        0.21       -0.89      3.30 o
   3   6   8        1.55        0.54      2.45 o
   4   6   8        0.19        1.96      2.57 o
   5   6   8        0.28        0.49      2.49 o
   6   6   8        0.03        0.13      2.48 o
  -3   7   8        0.02        1.34      2.91 o
  -2   7   8        0.27        0.77      3.88 o
 -19   1   9        0.74        1.78      1.45 o
 -18   1   9        0.27        2.28      1.55 o
 -17   1   9        4.33        4.28      1.43 o
 -16   1   9       22.82       25.88      2.57 o
 -15   1   9       17.20       17.07      1.13 o
 -14   1   9       21.36       21.29      1.13 o
 -13   1   9       11.72       12.76      1.25 o
 -12   1   9        3.95        4.75      1.13 o
 -11   1   9      214.92      200.73     11.65 o
 -10   1   9        5.01        4.49      1.11 o
  -9   1   9       36.37       34.83      1.50 o
  -8   1   9       84.73       90.80      2.33 o
  -7   1   9      106.28      104.24      1.63 o
  -6   1   9      297.02      334.86      2.90 o
  -5   1   9      220.26      211.75      1.72 o
  -4   1   9        0.65        1.88      1.12 o
  -3   1   9       83.18       80.96      1.34 o
  -2   1   9      100.87       98.21      1.52 o
  -1   1   9       22.19       24.31      1.11 o
   0   1   9       11.81       14.84      1.11 o
   1   1   9      225.49      229.07      4.14 o
   2   1   9      167.25      177.09      1.79 o
   3   1   9       93.77      102.00      2.41 o
   4   1   9      149.33      147.78      8.52 o
   5   1   9       99.92       96.43      2.18 o
   6   1   9        1.00        2.88      1.58 o
   7   1   9        4.49        4.55      1.64 o
   8   1   9      120.86      117.65      2.13 o
   9   1   9       17.22       19.69      1.62 o
  10   1   9        0.34        0.94      1.39 o
  11   1   9       15.63       17.62      2.02 o
  12   1   9        0.15        0.45      1.56 o
  13   1   9        1.63        0.80      1.52 o
 -18   2   9        1.09        0.24      1.61 o
 -17   2   9        0.30       -0.49      1.39 o
 -16   2   9        1.75        1.87      1.51 o
 -15   2   9        2.75        3.35      1.28 o
 -14   2   9       15.49       13.96      1.32 o
 -13   2   9        0.23        0.34      1.22 o
 -12   2   9        8.66        8.43      1.18 o
 -11   2   9        3.38        3.33      1.01 o
 -10   2   9        2.96        2.92      1.10 o
  -9   2   9        6.78        7.17      1.14 o
  -8   2   9       11.89       10.19      1.17 o
  -7   2   9       27.16       24.88      1.08 o
  -6   2   9        5.18        5.59      1.00 o
  -5   2   9        7.40        7.53      1.10 o
  -4   2   9       25.34       29.62      1.63 o
  -3   2   9       14.32       14.91      1.21 o
  -2   2   9        4.54        3.42      0.96 o
  -1   2   9       20.77       24.10      1.18 o
   0   2   9      147.74      152.19      1.97 o
   1   2   9      306.37      312.76      2.54 o
   2   2   9        2.51        1.73      1.30 o
   3   2   9       25.47       28.26      2.13 o
   4   2   9       22.85       22.66      2.02 o
   5   2   9       10.60       11.07      2.06 o
   6   2   9       21.69       22.75      1.83 o
   7   2   9       11.83       13.18      1.59 o
   8   2   9       46.61       45.08      2.07 o
   9   2   9        0.71        1.55      1.79 o
  10   2   9        0.42       -0.57      1.59 o
  11   2   9        0.02        1.29      1.98 o
  12   2   9        3.49        3.98      1.80 o
 -17   3   9        0.58        1.27      1.47 o
 -16   3   9        2.01        3.01      1.50 o
 -15   3   9        1.66        1.41      1.64 o
 -14   3   9       16.75       18.54      1.67 o
 -13   3   9       11.47       11.87      1.28 o
 -12   3   9       24.02       26.08      1.62 o
 -11   3   9       15.29       17.08      1.48 o
 -10   3   9       63.16       57.12      1.68 o
  -9   3   9        0.17        0.54      1.41 o
  -8   3   9        4.02        5.93      1.26 o
  -7   3   9        1.42        0.98      1.27 o
  -6   3   9        0.81        1.64      1.05 o
  -5   3   9        0.38        0.58      1.13 o
  -4   3   9        0.89        0.98      1.13 o
  -3   3   9      228.50      200.00      9.56 o
  -2   3   9       18.03       16.85      1.15 o
  -1   3   9       22.00       19.46      1.44 o
   0   3   9      129.44      125.61      4.40 o
   1   3   9        0.39        2.29      1.92 o
   2   3   9        2.84        3.23      1.31 o
   3   3   9        0.04        2.16      2.61 o
   4   3   9        3.09        5.35      2.02 o
   5   3   9       15.39       13.15      2.12 o
   6   3   9        0.84        3.77      1.92 o
   7   3   9        4.47        3.83      1.99 o
   8   3   9        8.35        5.26      2.98 o
   9   3   9        2.84        2.38      2.12 o
  10   3   9        0.53        0.83      2.49 o
  11   3   9        0.19       -3.48      3.61 o
 -16   4   9        1.97        1.38      1.67 o
 -15   4   9        0.73        0.68      1.55 o
 -14   4   9        0.19       -0.35      1.37 o
 -13   4   9        1.42        1.63      1.35 o
 -12   4   9       18.38       19.81      1.63 o
 -11   4   9       11.86       11.99      1.48 o
 -10   4   9       43.99       42.25      1.89 o
  -9   4   9       12.03       10.43      1.45 o
  -8   4   9        0.55        1.85      1.47 o
  -7   4   9        0.43       -0.83      1.46 o
  -6   4   9       11.05       11.10      1.22 o
  -5   4   9        0.92        1.41      1.62 o
  -4   4   9       96.98       96.26      2.68 o
  -3   4   9       74.78       73.78      4.68 o
  -2   4   9       62.37       62.95      1.64 o
  -1   4   9        9.10        6.77      1.50 o
   0   4   9       16.37       15.69      1.72 o
   1   4   9       27.95       26.03      1.54 o
   2   4   9        0.06        0.97      1.88 o
   3   4   9        4.46        3.44      2.01 o
   4   4   9       11.78        7.15      2.88 o
   5   4   9       22.73       22.57      3.08 o
   6   4   9        0.04        1.48      2.14 o
   7   4   9        0.00        1.51      2.22 o
   8   4   9        0.03        2.14      3.28 o
   9   4   9        8.89        5.35      2.49 o
  10   4   9        0.00       -1.42      2.54 o
 -14   5   9        0.82        2.33      2.11 o
 -13   5   9        0.04       -0.66      1.75 o
 -12   5   9        1.10        0.87      1.55 o
 -11   5   9       11.23       12.66      1.73 o
 -10   5   9        0.81        3.32      1.69 o
  -9   5   9        4.83        5.82      1.45 o
  -8   5   9        0.76        2.16      1.25 o
  -7   5   9        0.10        2.00      1.54 o
  -6   5   9        0.08        2.12      1.27 o
  -5   5   9        0.42        1.36      1.33 o
  -4   5   9        6.28        7.52      1.40 o
  -3   5   9        0.47        0.09      1.27 o
  -2   5   9        5.13        7.50      1.54 o
  -1   5   9        0.00       -0.66      3.10 o
   0   5   9        1.65        2.08      2.09 o
   1   5   9        5.66        4.66      2.25 o
   2   5   9        0.03       -0.26      2.08 o
   3   5   9        1.07        2.88      2.16 o
   4   5   9       16.87       14.74      2.21 o
   5   5   9        0.74       -0.27      2.28 o
   6   5   9        0.01       -1.35      3.31 o
   7   5   9        0.82        1.33      2.42 o
   8   5   9        0.01       -1.82      2.51 o
 -11   6   9        0.08        2.01      2.74 o
 -10   6   9        1.26        0.20      1.67 o
  -9   6   9        1.07        1.72      1.58 o
  -8   6   9        1.11        0.31      1.54 o
  -7   6   9        4.30        4.43      1.56 o
  -6   6   9        0.27        0.42      1.28 o
  -5   6   9        0.02        0.70      1.37 o
  -4   6   9        1.21        0.75      1.28 o
  -3   6   9        0.79       -0.43      1.49 o
  -2   6   9        0.08        0.90      2.20 o
  -1   6   9        2.75        4.99      2.39 o
   0   6   9        0.16        0.72      2.25 o
   1   6   9        5.78        6.54      3.40 o
   2   6   9        0.46        1.36      2.42 o
   3   6   9        2.02        3.63      2.49 o
   4   6   9        3.96        2.45      2.55 o
 -19   0  10        4.58        3.38      3.64 o
 -18   0  10        3.50        5.82      1.75 o
 -17   0  10        0.71        1.70      1.60 o
 -16   0  10        0.04        2.38      1.66 o
 -15   0  10       41.77       45.51      1.97 o
 -14   0  10      172.15      169.40      2.20 o
 -13   0  10       58.17       57.44      1.98 o
 -12   0  10     1027.12     1004.32     27.24 o
 -11   0  10      137.40      136.98      5.45 o
 -10   0  10        5.57        9.65      1.49 o
  -9   0  10       51.63       50.40      1.62 o
  -8   0  10      233.87      240.26     21.41 o
  -7   0  10       87.33       99.41      1.84 o
  -6   0  10       39.58       44.54      1.58 o
  -5   0  10      699.43      747.93      3.80 o
  -4   0  10      209.32      190.59      2.31 o
  -3   0  10      162.75      172.04      2.22 o
  -2   0  10      322.36      327.96      2.92 o
  -1   0  10      489.01      452.49      5.27 o
   0   0  10     1059.01     1094.83     27.43 o
   1   0  10        2.35        2.46      1.94 o
   2   0  10      102.50      103.10      2.02 o
   3   0  10       29.25       27.19      2.04 o
   4   0  10       22.63       21.62      1.96 o
   5   0  10        5.28        6.09      2.72 o
   6   0  10       39.23       35.01      2.24 o
   7   0  10      104.10      111.77      3.60 o
   8   0  10        9.37        9.96      2.21 o
   9   0  10        0.33        2.06      3.00 o
  10   0  10       10.91       11.40      3.37 o
  11   0  10        6.97        6.45      1.74 o
  12   0  10        4.47        6.74      2.87 o
 -19   1  10        0.02        0.42      1.47 o
 -18   1  10        4.21        4.97      1.58 o
 -17   1  10        9.90        9.86      1.49 o
 -16   1  10        3.99        6.01      1.21 o
 -15   1  10        0.04        1.57      1.31 o
 -14   1  10        2.74        2.73      1.05 o
 -13   1  10        5.83        4.97      1.14 o
 -12   1  10      114.72      113.14      1.89 o
 -11   1  10      152.17      149.41      2.54 o
 -10   1  10       42.31       39.73      1.21 o
  -9   1  10       36.68       36.85      1.19 o
  -8   1  10       11.68       12.59      1.06 o
  -7   1  10       16.07       15.20      1.14 o
  -6   1  10       45.28       38.09      1.39 o
  -5   1  10        4.34        5.07      1.04 o
  -4   1  10      110.46      102.81      2.09 o
  -3   1  10       79.39       88.53      1.52 o
  -2   1  10        1.38        1.11      1.11 o
  -1   1  10       42.06       43.82      1.24 o
   0   1  10      204.89      207.65      1.69 o
   1   1  10       16.75       17.66      1.25 o
   2   1  10       72.66       63.92      1.31 o
   3   1  10       34.92       32.54      1.37 o
   4   1  10       52.03       54.59      1.96 o
   5   1  10        1.53        0.69      1.95 o
   6   1  10        0.96        1.67      1.38 o
   7   1  10      113.94      117.35      2.45 o
   8   1  10        5.89        6.45      1.74 o
   9   1  10        4.09        2.63      1.45 o
  10   1  10        0.00        1.10      1.35 o
  11   1  10        1.90        2.36      1.75 o
  12   1  10        0.74        1.23      1.63 o
 -18   2  10        5.13        3.85      1.83 o
 -17   2  10       10.98       11.86      1.46 o
 -16   2  10        0.10        0.46      1.62 o
 -15   2  10       46.24       40.75      1.56 o
 -14   2  10        0.47        0.93      1.23 o
 -13   2  10        2.81        3.20      1.33 o
 -12   2  10       34.09       32.54      1.88 o
 -11   2  10        9.76        9.15      1.21 o
 -10   2  10        1.86        3.78      1.05 o
  -9   2  10       47.37       47.48      1.22 o
  -8   2  10      128.57      131.95      1.81 o
  -7   2  10        6.01        6.40      1.08 o
  -6   2  10       51.48       53.77      1.62 o
  -5   2  10       65.27       69.39      1.53 o
  -4   2  10       26.52       29.69      1.15 o
  -3   2  10        1.29        2.37      1.10 o
  -2   2  10       61.28       60.11      1.28 o
  -1   2  10      101.48       99.01      1.48 o
   0   2  10      208.96      208.46      5.17 o
   1   2  10       44.08       40.18      1.27 o
   2   2  10        3.74        2.90      1.25 o
   3   2  10       54.19       47.19      5.86 o
   4   2  10       39.82       39.67      1.80 o
   5   2  10        2.31        2.92      1.69 o
   6   2  10       39.79       43.49      2.03 o
   7   2  10       53.58       53.71      2.13 o
   8   2  10        1.85        1.43      1.54 o
   9   2  10        0.23        0.34      1.58 o
  10   2  10        1.83        1.10      1.99 o
  11   2  10        0.20       -0.23      1.61 o
 -17   3  10        0.03       -0.49      1.69 o
 -16   3  10        0.02        0.35      1.55 o
 -15   3  10        5.85        7.47      1.53 o
 -14   3  10        0.07        0.59      1.36 o
 -13   3  10        6.83        5.98      1.30 o
 -12   3  10        0.09        2.61      1.50 o
 -11   3  10        0.19        0.36      1.22 o
 -10   3  10       71.40       67.81      2.30 o
  -9   3  10       17.33       16.70      1.77 o
  -8   3  10       21.87       24.40      1.14 o
  -7   3  10       61.59       66.34      1.39 o
  -6   3  10       18.17       20.17      1.07 o
  -5   3  10       35.49       35.94      2.59 o
  -4   3  10      304.42      310.12      3.51 o
  -3   3  10        0.58        1.49      1.09 o
  -2   3  10       27.84       29.44      1.49 o
  -1   3  10        6.33        6.65      1.06 o
   0   3  10      256.85      264.19      4.96 o
   1   3  10        0.23        2.25      1.52 o
   2   3  10        2.75        1.36      1.43 o
   3   3  10       16.25       14.02      2.12 o
   4   3  10       54.35       51.91      2.37 o
   5   3  10        0.01       -0.62      1.96 o
   6   3  10        0.04        0.54      2.15 o
   7   3  10       12.21       12.50      2.34 o
   8   3  10        6.07        7.54      2.12 o
   9   3  10        2.49        6.71      2.49 o
  10   3  10        0.21       -0.29      2.48 o
 -16   4  10        0.11       -0.41      1.49 o
 -15   4  10        0.00       -0.68      1.43 o
 -14   4  10        2.44        1.41      1.95 o
 -13   4  10        2.86        1.61      1.47 o
 -12   4  10        0.71        1.61      1.32 o
 -11   4  10        0.42       -0.67      1.25 o
 -10   4  10        0.48        1.22      1.37 o
  -9   4  10       17.54       14.51      1.71 o
  -8   4  10       66.17       66.72      2.43 o
  -7   4  10       86.12       84.87      1.84 o
  -6   4  10       37.47       36.46      1.37 o
  -5   4  10        1.81        1.82      1.15 o
  -4   4  10       32.09       30.86      2.08 o
  -3   4  10        9.20        8.37      1.23 o
  -2   4  10        1.47        1.89      1.25 o
  -1   4  10       13.87       15.49      1.77 o
   0   4  10        0.07        1.74      1.71 o
   1   4  10        1.64        0.63      1.43 o
   2   4  10        4.88        5.36      2.91 o
   3   4  10       21.85       22.39      2.24 o
   4   4  10       12.93       10.42      2.21 o
   5   4  10        0.84       -2.05      2.19 o
   6   4  10        0.35        1.33      2.14 o
   7   4  10        3.89        7.37      3.37 o
   8   4  10        0.44        1.62      3.13 o
   9   4  10        0.00        1.58      3.50 o
 -14   5  10        0.02       -0.24      3.66 o
 -13   5  10        0.58       -0.31      1.47 o
 -12   5  10        2.20        3.57      1.73 o
 -11   5  10       14.99       11.44      1.48 o
 -10   5  10        0.35        1.50      1.44 o
  -9   5  10        6.80        6.00      1.35 o
  -8   5  10        1.72        1.12      1.60 o
  -7   5  10        0.11        1.62      1.29 o
  -6   5  10        0.00        1.70      1.27 o
  -5   5  10       12.95       12.74      1.28 o
  -4   5  10        2.71        4.65      1.41 o
  -3   5  10       36.33       33.95      1.54 o
  -2   5  10        1.54        1.05      1.27 o
  -1   5  10        1.25        4.88      2.12 o
   0   5  10        3.86        4.67      3.01 o
   1   5  10        0.67        1.35      2.12 o
   2   5  10        0.14        0.56      2.09 o
   3   5  10        3.69        5.49      2.28 o
   4   5  10        0.43        1.65      2.31 o
   5   5  10        0.28        0.10      3.31 o
   6   5  10        0.02       -0.26      2.45 o
   7   5  10        5.32        6.12      2.62 o
 -10   6  10        0.10        0.74      1.88 o
  -9   6  10        1.06        0.51      1.59 o
  -8   6  10        0.62        2.29      1.79 o
  -7   6  10        0.04        0.40      1.43 o
  -6   6  10        1.02        0.66      1.26 o
  -5   6  10        1.68        1.30      1.41 o
  -4   6  10        0.99        1.24      1.54 o
  -3   6  10        5.10        4.10      1.41 o
  -2   6  10        0.60        0.85      3.35 o
  -1   6  10       10.51       11.45      3.38 o
   0   6  10        2.32        3.54      2.39 o
   1   6  10        0.82       -0.37      2.39 o
   2   6  10        0.80        0.85      2.44 o
   3   6  10        0.36        0.00      2.55 o
 -19   1  11        8.83        6.72      1.65 o
 -18   1  11        6.40        6.56      1.63 o
 -17   1  11        1.06        2.08      1.49 o
 -16   1  11        0.09        0.00      1.16 o
 -15   1  11       10.30       10.17      1.30 o
 -14   1  11        8.84        7.96      1.14 o
 -13   1  11      123.14      126.04      1.51 o
 -12   1  11      106.41      111.14      2.02 o
 -11   1  11       22.65       22.60      1.21 o
 -10   1  11      107.41      102.69      1.94 o
  -9   1  11       21.42       20.94      1.23 o
  -8   1  11       56.47       52.84      1.25 o
  -7   1  11       19.68       20.45      1.19 o
  -6   1  11      227.30      255.98      2.97 o
  -5   1  11       19.19       19.42      1.20 o
  -4   1  11       81.54       84.56      1.85 o
  -3   1  11       14.67       14.22      1.00 o
  -2   1  11       53.52       52.63      1.22 o
  -1   1  11       30.27       27.73      1.14 o
   0   1  11        1.86        1.73      0.98 o
   1   1  11       49.79       47.82      1.75 o
   2   1  11        1.69        1.95      1.02 o
   3   1  11       22.98       25.01      1.69 o
   4   1  11        0.19       -0.63      1.95 o
   5   1  11       43.12       42.42      1.89 o
   6   1  11       42.57       44.08      1.92 o
   7   1  11        0.67        1.40      2.09 o
   8   1  11        0.06        3.01      1.84 o
   9   1  11        1.00        1.40      1.86 o
  10   1  11       17.01       15.17      1.82 o
  11   1  11        2.49        3.07      1.83 o
 -18   2  11        1.62       -1.12      1.82 o
 -17   2  11        3.79        4.66      1.46 o
 -16   2  11       18.27       17.18      1.48 o
 -15   2  11        3.28        2.98      1.41 o
 -14   2  11        0.36        0.74      1.09 o
 -13   2  11       11.13       12.26      1.07 o
 -12   2  11        0.78        2.42      1.06 o
 -11   2  11       14.26       15.40      1.81 o
 -10   2  11       71.59       72.69      2.06 o
  -9   2  11       91.80       98.86      2.37 o
  -8   2  11        2.27        1.72      1.15 o
  -7   2  11        6.50        5.65      1.04 o
  -6   2  11        0.07        2.08      1.12 o
  -5   2  11       12.96       13.48      1.11 o
  -4   2  11       67.69       74.03      1.35 o
  -3   2  11       70.17       67.92      1.87 o
  -2   2  11      100.87       95.15      3.06 o
  -1   2  11       58.11       58.88      1.40 o
   0   2  11       29.15       28.57      1.24 o
   1   2  11       19.64       21.12      1.30 o
   2   2  11       10.87       13.86      1.49 o
   3   2  11       14.17       12.54      1.72 o
   4   2  11       11.23       10.90      1.74 o
   5   2  11        5.90        7.00      1.77 o
   6   2  11       14.31       11.69      2.28 o
   7   2  11        8.26        8.37      1.63 o
   8   2  11        0.21        0.55      1.61 o
   9   2  11        0.19        0.09      1.74 o
  10   2  11        0.26        1.37      1.81 o
  11   2  11        0.82        0.69      2.21 o
 -17   3  11        0.60        2.31      1.60 o
 -16   3  11        1.19        0.70      1.59 o
 -15   3  11        2.05        2.04      1.45 o
 -14   3  11        8.58        7.73      1.67 o
 -13   3  11        0.00        0.29      1.29 o
 -12   3  11        6.65        7.85      1.27 o
 -11   3  11        0.03       -0.88      1.37 o
 -10   3  11       35.97       34.30      1.32 o
  -9   3  11        0.25       -0.22      1.06 o
  -8   3  11       27.38       27.76      1.16 o
  -7   3  11        0.05        1.56      1.02 o
  -6   3  11       14.63       12.13      1.30 o
  -5   3  11       68.78       75.43      1.97 o
  -4   3  11        3.75        4.38      0.97 o
  -3   3  11       11.36       10.72      1.10 o
  -2   3  11      113.38      108.00      3.70 o
  -1   3  11      182.29      188.97      3.40 o
   0   3  11        1.49        0.56      1.19 o
   1   3  11        0.08       -0.35      1.29 o
   2   3  11        0.10        1.39      1.59 o
   3   3  11        8.62       10.82      2.05 o
   4   3  11        0.02       -0.20      1.99 o
   5   3  11       14.59       17.83      2.25 o
   6   3  11        2.04        2.24      3.02 o
   7   3  11        9.44        8.80      2.25 o
   8   3  11        0.26       -0.06      2.48 o
   9   3  11        1.43        2.95      2.47 o
 -15   4  11        0.00        0.46      1.62 o
 -14   4  11        0.01        1.88      1.39 o
 -13   4  11       11.33       15.33      2.04 o
 -12   4  11        3.51        1.71      1.33 o
 -11   4  11        2.68        2.52      1.31 o
 -10   4  11       16.89       17.95      1.63 o
  -9   4  11        0.04        1.04      1.25 o
  -8   4  11        1.29        2.24      1.26 o
  -7   4  11        1.37        2.29      1.49 o
  -6   4  11        0.64        0.04      1.48 o
  -5   4  11       12.98       11.14      1.47 o
  -4   4  11       25.02       24.68      1.56 o
  -3   4  11       11.86       13.15      1.22 o
  -2   4  11        6.36        6.46      1.31 o
  -1   4  11        5.31        4.01      1.36 o
   0   4  11        0.04        3.19      1.67 o
   1   4  11        0.00        1.54      1.45 o
   2   4  11        2.65        4.01      2.11 o
   3   4  11        4.28        3.37      2.98 o
   4   4  11        1.06        1.35      2.14 o
   5   4  11        0.88        1.46      2.09 o
   6   4  11        1.93        4.36      3.25 o
   7   4  11        0.42        1.81      2.39 o
   8   4  11        0.37        4.20      2.61 o
 -13   5  11        2.07        3.52      1.53 o
 -12   5  11        0.00        1.15      1.57 o
 -11   5  11        0.51        1.46      1.73 o
 -10   5  11        3.57        3.61      1.98 o
  -9   5  11        2.45        2.66      1.38 o
  -8   5  11        1.43        2.04      1.45 o
  -7   5  11        0.08        0.62      1.30 o
  -6   5  11        4.23        3.41      1.41 o
  -5   5  11        0.06        0.70      1.45 o
  -4   5  11        5.08        4.92      1.47 o
  -3   5  11        0.39        1.14      1.40 o
  -2   5  11       11.67       14.11      1.65 o
  -1   5  11        0.34        2.56      1.76 o
   0   5  11        2.35        5.15      2.18 o
   1   5  11        0.13        2.68      3.07 o
   2   5  11        3.95        1.83      2.19 o
   3   5  11        0.76        0.56      2.32 o
   4   5  11        0.00        2.19      3.43 o
   5   5  11        0.19       -2.42      2.42 o
  -9   6  11        6.91        9.13      2.19 o
  -8   6  11        0.19        2.16      1.80 o
  -7   6  11        0.17        0.92      1.80 o
  -6   6  11        3.37        4.07      1.50 o
  -5   6  11        0.62        1.52      1.33 o
  -4   6  11        0.09        2.00      1.47 o
  -3   6  11        0.01        1.40      1.73 o
  -2   6  11        0.27       -0.37      3.56 o
  -1   6  11        5.32        5.25      2.49 o
   0   6  11        0.01        3.76      2.52 o
   1   6  11        0.02       -0.39      2.58 o
 -19   0  12        0.58        0.68      2.03 o
 -18   0  12        2.14        3.55      4.36 o
 -17   0  12        3.68        4.82      2.34 o
 -16   0  12        8.37        5.48      1.63 o
 -15   0  12       33.09       32.76      1.75 o
 -14   0  12       75.12       68.97      6.65 o
 -13   0  12       78.00       80.35      4.49 o
 -12   0  12       40.79       36.66      4.50 o
 -11   0  12       10.06        7.23      1.47 o
 -10   0  12      197.33      187.47      2.38 o
  -9   0  12      258.68      247.74      8.95 o
  -8   0  12       22.09       17.04      1.64 o
  -7   0  12       63.59       61.68      2.78 o
  -6   0  12       11.26       18.13      3.34 o
  -5   0  12       73.93       81.16      4.26 o
  -4   0  12        5.04        5.93      1.34 o
  -3   0  12      147.79      147.65      2.07 o
  -2   0  12        1.84        2.80      1.33 o
  -1   0  12        0.53        2.47      1.52 o
   0   0  12       30.40       31.73      1.69 o
   1   0  12      200.42      197.39      4.25 o
   2   0  12       77.42       86.84      2.05 o
   3   0  12        0.08       -0.30      1.96 o
   4   0  12       13.32       18.51      2.25 o
   5   0  12        8.87        7.34      2.94 o
   6   0  12       20.00       20.23      2.29 o
   7   0  12       23.06       23.05      3.28 o
   8   0  12       21.02       21.50      2.57 o
   9   0  12       92.24      100.53      4.16 o
  10   0  12        2.58        5.68      3.67 o
 -18   1  12        2.46        3.97      1.36 o
 -17   1  12        0.20        0.96      1.20 o
 -16   1  12        0.47        0.63      1.29 o
 -15   1  12        5.04        6.13      1.40 o
 -14   1  12       22.40       22.06      1.45 o
 -13   1  12       12.94       13.15      1.08 o
 -12   1  12       91.76       99.45      2.03 o
 -11   1  12        9.66        7.70      1.23 o
 -10   1  12       26.84       26.10      1.11 o
  -9   1  12        2.72        2.81      1.00 o
  -8   1  12        0.09        1.94      1.13 o
  -7   1  12       11.78       13.56      1.18 o
  -6   1  12       35.52       37.62      1.27 o
  -5   1  12       62.34       66.41      1.41 o
  -4   1  12       26.99       28.71      1.34 o
  -3   1  12        0.01        0.52      1.11 o
  -2   1  12       17.04       19.14      1.11 o
  -1   1  12        6.62        7.31      1.08 o
   0   1  12        0.24        0.92      1.08 o
   1   1  12       93.52       89.24      1.51 o
   2   1  12       62.70       66.66      2.55 o
   3   1  12       26.76       28.51      1.51 o
   4   1  12       11.30       12.66      1.53 o
   5   1  12        2.97        2.34      2.12 o
   6   1  12        0.02        0.17      1.55 o
   7   1  12        2.22        3.99      1.83 o
   8   1  12        0.04        1.19      1.84 o
   9   1  12        1.37        0.31      2.02 o
  10   1  12        2.28        3.37      1.64 o
 -18   2  12        0.85       -0.09      1.67 o
 -17   2  12        0.29        0.95      1.45 o
 -16   2  12        0.02        1.09      1.49 o
 -15   2  12        0.61        0.57      1.18 o
 -14   2  12        3.12        6.39      1.18 o
 -13   2  12        0.80        1.97      1.15 o
 -12   2  12        0.77        1.97      1.23 o
 -11   2  12       13.69       11.11      1.32 o
 -10   2  12        0.20       -0.31      1.04 o
  -9   2  12        0.24        0.47      1.18 o
  -8   2  12      114.23      113.44      1.43 o
  -7   2  12      126.77      119.25      2.09 o
  -6   2  12       78.06       79.78      1.50 o
  -5   2  12        0.01       -0.44      1.07 o
  -4   2  12       38.39       40.96      1.17 o
  -3   2  12        8.17        8.60      1.18 o
  -2   2  12      743.99      748.72     15.12 o
  -1   2  12       30.76       27.13      1.46 o
   0   2  12        4.89        4.94      1.04 o
   1   2  12        0.09        0.59      1.12 o
   2   2  12        0.01        0.95      1.28 o
   3   2  12        0.02        2.54      1.71 o
   4   2  12       37.12       36.09      2.11 o
   5   2  12        2.34        3.43      2.21 o
   6   2  12       23.53       24.15      2.76 o
   7   2  12        3.29        4.54      1.92 o
   8   2  12        0.13        0.81      1.67 o
   9   2  12        1.84        3.58      2.11 o
  10   2  12        2.03        2.52      2.52 o
 -17   3  12        3.32        3.99      1.52 o
 -16   3  12        0.39       -0.55      1.41 o
 -15   3  12        0.01       -0.55      1.52 o
 -14   3  12       14.00       14.29      1.71 o
 -13   3  12        1.05        2.57      1.41 o
 -12   3  12        1.29        2.85      1.40 o
 -11   3  12       25.05       23.53      1.27 o
 -10   3  12        3.43        3.87      1.07 o
  -9   3  12        0.54        1.38      1.10 o
  -8   3  12       17.14       17.47      1.08 o
  -7   3  12        0.00        0.25      1.10 o
  -6   3  12       91.38       83.46      3.02 o
  -5   3  12       53.93       57.55      1.25 o
  -4   3  12        2.12        2.00      1.27 o
  -3   3  12       98.85      107.27      2.46 o
  -2   3  12        0.85        1.84      1.28 o
  -1   3  12        0.39        1.66      1.27 o
   0   3  12        9.76        7.50      1.34 o
   1   3  12        1.49        1.24      1.78 o
   2   3  12       22.16       22.40      1.75 o
   3   3  12        8.37        9.83      2.81 o
   4   3  12        0.55        2.80      3.07 o
   5   3  12        0.04        1.42      2.09 o
   6   3  12        0.76        0.11      3.28 o
   7   3  12        0.05        0.95      2.35 o
   8   3  12        0.86       -1.43      2.42 o
 -15   4  12        2.24        2.29      1.71 o
 -14   4  12        0.54        0.83      1.43 o
 -13   4  12        0.23        0.69      1.54 o
 -12   4  12        0.00        1.35      1.52 o
 -11   4  12        0.84        1.01      1.62 o
 -10   4  12        0.57        0.37      1.29 o
  -9   4  12       15.10       12.95      1.31 o
  -8   4  12       10.64       12.19      1.38 o
  -7   4  12        6.49        9.43      1.62 o
  -6   4  12        1.92        3.25      1.30 o
  -5   4  12        4.94        8.25      1.20 o
  -4   4  12        0.19        0.33      1.35 o
  -3   4  12       14.18       13.05      1.54 o
  -2   4  12        1.87        4.28      1.36 o
  -1   4  12       10.95       11.04      1.61 o
   0   4  12       14.86       14.37      1.58 o
   1   4  12        3.09        3.55      2.18 o
   2   4  12        0.00       -0.16      2.19 o
   3   4  12        2.85        3.51      2.34 o
   4   4  12        2.12        0.60      2.37 o
   5   4  12        5.32        5.59      3.38 o
   6   4  12        0.16        1.94      2.44 o
   7   4  12        1.31        3.78      2.45 o
 -12   5  12        4.22        5.53      1.67 o
 -11   5  12        1.19        1.55      1.46 o
 -10   5  12        4.75        4.13      1.56 o
  -9   5  12        3.73        3.82      1.77 o
  -8   5  12        2.11        1.68      1.33 o
  -7   5  12        1.44        1.58      1.63 o
  -6   5  12        9.65       11.33      1.51 o
  -5   5  12       11.36        8.72      1.30 o
  -4   5  12       11.33        7.37      1.72 o
  -3   5  12        0.03        0.49      1.64 o
  -2   5  12        0.91        0.31      1.81 o
  -1   5  12        0.01        2.05      1.83 o
   0   5  12        0.26        2.54      2.29 o
   1   5  12        1.01        4.50      3.23 o
   2   5  12        0.82        3.40      2.42 o
   3   5  12        0.60       -0.83      3.58 o
   4   5  12        0.05        1.10      2.44 o
  -7   6  12        0.62       -0.15      1.49 o
  -6   6  12        1.67        0.40      1.41 o
  -5   6  12        0.12        0.74      1.37 o
  -4   6  12        0.99        2.27      1.89 o
  -3   6  12        5.08        6.62      2.15 o
  -2   6  12        0.22        2.29      2.64 o
  -1   6  12        3.17        0.97      2.45 o
 -18   1  13        0.12        1.40      1.48 o
 -17   1  13        0.01       -1.25      1.25 o
 -16   1  13        2.82        3.06      1.36 o
 -15   1  13        0.16       -0.70      1.13 o
 -14   1  13        0.86        1.29      1.20 o
 -13   1  13        1.53        0.17      1.04 o
 -12   1  13       34.54       37.59      1.33 o
 -11   1  13       69.73       64.76      5.34 o
 -10   1  13        2.23        2.06      1.10 o
  -9   1  13       25.11       24.35      1.17 o
  -8   1  13      133.64      120.63      3.73 o
  -7   1  13      132.49      129.02      1.55 o
  -6   1  13       60.19       57.75      2.15 o
  -5   1  13       19.39       18.94      1.23 o
  -4   1  13      126.64      120.79      2.42 o
  -3   1  13       94.31       87.63      1.38 o
  -2   1  13        0.39        0.63      1.01 o
  -1   1  13       27.03       27.07      1.18 o
   0   1  13      220.88      229.44      2.03 o
   1   1  13        3.68        3.36      1.17 o
   2   1  13        9.38        8.78      1.45 o
   3   1  13        1.96        4.54      2.14 o
   4   1  13        1.21        2.05      1.70 o
   5   1  13        0.20        1.83      1.77 o
   6   1  13        0.42       -0.15      1.76 o
   7   1  13       17.45       18.32      2.02 o
   8   1  13       23.64       23.25      3.26 o
   9   1  13        0.01        0.98      2.08 o
 -17   2  13        3.45        2.49      1.52 o
 -16   2  13        0.12        0.01      1.22 o
 -15   2  13        0.38        1.11      1.16 o
 -14   2  13        0.16        0.19      1.31 o
 -13   2  13        3.45        2.93      1.28 o
 -12   2  13        8.54        8.11      1.12 o
 -11   2  13       14.14       13.30      1.25 o
 -10   2  13       29.05       32.30      1.54 o
  -9   2  13        7.66        7.48      1.14 o
  -8   2  13       35.52       37.41      1.42 o
  -7   2  13        0.83        1.51      1.18 o
  -6   2  13        1.14        1.66      1.05 o
  -5   2  13        2.99        4.88      1.09 o
  -4   2  13       76.08       91.96      2.36 o
  -3   2  13       18.68       20.61      1.22 o
  -2   2  13        0.03        0.15      1.23 o
  -1   2  13       27.72       27.69      1.39 o
   0   2  13        7.39        7.04      1.24 o
   1   2  13        0.02       -0.25      1.32 o
   2   2  13        0.61        0.68      1.51 o
   3   2  13        2.41        2.52      2.18 o
   4   2  13        0.08        0.10      2.18 o
   5   2  13        0.47       -0.65      2.22 o
   6   2  13        0.99        2.60      1.89 o
   7   2  13        2.81        3.53      1.63 o
   8   2  13        0.30        1.74      1.81 o
 -16   3  13        0.23        2.14      1.61 o
 -15   3  13        7.67        5.84      1.59 o
 -14   3  13        0.46        1.09      1.53 o
 -13   3  13        0.22       -1.17      1.45 o
 -12   3  13        9.38        7.35      1.32 o
 -11   3  13        0.00        0.76      1.21 o
 -10   3  13       11.18        9.86      1.28 o
  -9   3  13        3.12        3.42      1.04 o
  -8   3  13       21.97       23.28      1.18 o
  -7   3  13        0.06        0.36      1.10 o
  -6   3  13        1.77        3.16      1.13 o
  -5   3  13       24.19       26.69      1.24 o
  -4   3  13        5.16        5.53      1.21 o
  -3   3  13      125.34      118.00      1.87 o
  -2   3  13        6.15        7.64      1.33 o
  -1   3  13       34.88       33.00      1.35 o
   0   3  13       15.40       15.81      1.26 o
   1   3  13        3.39        3.37      1.40 o
   2   3  13        0.65        0.53      1.35 o
   3   3  13        1.10        1.35      2.21 o
   4   3  13       12.99       13.56      3.34 o
   5   3  13        0.38       -0.04      2.32 o
   6   3  13        0.01        2.37      2.49 o
   7   3  13        3.29        5.58      2.57 o
 -14   4  13        0.02        0.14      1.49 o
 -13   4  13        2.21        3.49      1.60 o
 -12   4  13        0.00        0.63      1.50 o
 -11   4  13        1.54        1.81      1.34 o
 -10   4  13        6.06        6.34      1.48 o
  -9   4  13        2.07        3.97      1.83 o
  -8   4  13        2.35        2.00      1.39 o
  -7   4  13        0.36        0.43      1.25 o
  -6   4  13        0.05        0.96      1.37 o
  -5   4  13        0.28       -0.52      1.22 o
  -4   4  13       15.23       13.10      1.56 o
  -3   4  13        1.49        3.03      1.34 o
  -2   4  13        0.00        0.69      1.57 o
  -1   4  13       12.83       12.40      1.75 o
   0   4  13       11.91       11.52      1.85 o
   1   4  13        5.51        5.28      1.85 o
   2   4  13        0.19       -0.27      2.31 o
   3   4  13        0.90        4.19      3.27 o
   4   4  13        0.22        1.48      2.44 o
   5   4  13        0.16        1.96      2.58 o
 -11   5  13        2.25        2.72      1.51 o
 -10   5  13        0.74        1.82      1.83 o
  -9   5  13        0.04        0.85      1.73 o
  -8   5  13        0.03        0.99      1.38 o
  -7   5  13        7.15        7.09      1.55 o
  -6   5  13        0.12       -0.28      1.40 o
  -5   5  13        0.80        1.23      1.94 o
  -4   5  13        5.37        3.93      1.68 o
  -3   5  13        1.58        1.44      1.65 o
  -2   5  13        0.77        1.81      1.92 o
  -1   5  13        2.52        4.57      1.68 o
   0   5  13        0.03        1.15      3.25 o
   1   5  13        0.34       -2.14      3.41 o
   2   5  13        0.28       -1.79      2.49 o
 -18   0  14        5.44        7.51      3.17 o
 -17   0  14        4.43        3.30      1.76 o
 -16   0  14        2.46        2.71      1.68 o
 -15   0  14        0.01        1.62      1.62 o
 -14   0  14       13.14       12.83      1.64 o
 -13   0  14       43.06       35.84      1.69 o
 -12   0  14      222.13      227.61      5.24 o
 -11   0  14       21.12       21.74      3.51 o
 -10   0  14       28.32       26.60      1.88 o
  -9   0  14        3.15        6.75      2.13 o
  -8   0  14        2.23        3.45      2.70 o
  -7   0  14        6.71        6.46      1.65 o
  -6   0  14        2.47        1.26      1.45 o
  -5   0  14      425.02      420.41      7.82 o
  -4   0  14       36.55       40.29      2.18 o
  -3   0  14        0.68        1.11      1.47 o
  -2   0  14       65.03       65.86      1.78 o
  -1   0  14      147.61      141.48      9.33 o
   0   0  14        4.44        3.63      1.44 o
   1   0  14        7.18        7.35      1.68 o
   2   0  14        1.67        2.77      1.67 o
   3   0  14       55.65       53.01      3.43 o
   4   0  14       62.74       67.02      2.90 o
   5   0  14       10.97        9.99      2.38 o
   6   0  14        3.26        2.74      2.32 o
   7   0  14       35.46       33.98      2.85 o
   8   0  14        0.30        0.30      2.59 o
 -17   1  14        0.97        0.23      1.32 o
 -16   1  14        2.31        2.84      1.20 o
 -15   1  14        0.45        1.17      1.58 o
 -14   1  14        5.28        4.27      1.29 o
 -13   1  14        0.11       -0.01      1.17 o
 -12   1  14       38.05       43.97      1.41 o
 -11   1  14       14.06       16.36      1.30 o
 -10   1  14       26.50       26.10      1.15 o
  -9   1  14        6.66        6.71      1.12 o
  -8   1  14        6.60        8.57      1.03 o
  -7   1  14        4.94        3.78      1.00 o
  -6   1  14       41.91       47.14      2.10 o
  -5   1  14        0.64        1.48      0.99 o
  -4   1  14       22.64       22.53      1.16 o
  -3   1  14        6.37        5.37      1.18 o
  -2   1  14        0.09        1.29      1.08 o
  -1   1  14        0.23        1.42      1.15 o
   0   1  14        8.80       10.38      1.15 o
   1   1  14       32.94       35.80      1.80 o
   2   1  14        0.85        1.31      1.10 o
   3   1  14        3.35        3.35      2.12 o
   4   1  14        0.53        0.83      1.82 o
   5   1  14        2.73        1.92      1.85 o
   6   1  14        0.04        0.59      1.64 o
   7   1  14        9.50       10.12      2.14 o
   8   1  14        4.64        7.16      2.61 o
 -17   2  14        0.01        0.45      1.38 o
 -16   2  14       11.53       12.12      1.63 o
 -15   2  14        0.80        1.71      1.36 o
 -14   2  14        2.37        3.15      1.22 o
 -13   2  14        1.92        1.63      1.18 o
 -12   2  14        6.48        5.96      1.40 o
 -11   2  14        0.49        0.52      1.17 o
 -10   2  14        0.30        0.79      1.07 o
  -9   2  14       93.26       92.36      3.80 o
  -8   2  14       10.12        7.95      1.24 o
  -7   2  14        1.44        1.14      1.13 o
  -6   2  14        2.29        3.16      1.13 o
  -5   2  14       25.90       24.73      1.48 o
  -4   2  14      118.79      108.68      3.46 o
  -3   2  14       79.44       80.47      1.53 o
  -2   2  14       24.92       21.80      1.23 o
  -1   2  14        6.83        7.45      1.17 o
   0   2  14       14.12       14.06      1.51 o
   1   2  14        6.29        7.13      1.23 o
   2   2  14        0.96        2.48      1.78 o
   3   2  14        5.86        6.64      1.86 o
   4   2  14        9.25        9.14      1.76 o
   5   2  14        9.36       10.25      2.45 o
   6   2  14        0.19       -0.41      2.05 o
   7   2  14        0.37        1.09      1.79 o
 -16   3  14        0.06        1.24      1.71 o
 -15   3  14        1.59        3.27      1.42 o
 -14   3  14        1.66        2.75      1.49 o
 -13   3  14        0.55        1.82      1.24 o
 -12   3  14        0.04        0.77      1.17 o
 -11   3  14        9.09        7.39      1.21 o
 -10   3  14        6.51        7.26      1.20 o
  -9   3  14       14.58       16.93      1.49 o
  -8   3  14        6.64        7.09      1.41 o
  -7   3  14        4.39        3.25      1.35 o
  -6   3  14       21.15       19.75      1.22 o
  -5   3  14       70.66       70.41      2.51 o
  -4   3  14       10.93       12.86      1.20 o
  -3   3  14        0.87       -0.24      1.17 o
  -2   3  14       36.29       38.41      1.50 o
  -1   3  14        3.03        4.32      1.39 o
   0   3  14       44.62       47.60      2.02 o
   1   3  14       20.56       20.54      1.48 o
   2   3  14        0.14        0.93      1.91 o
   3   3  14        3.78        2.67      2.18 o
   4   3  14        0.04        1.69      2.44 o
   5   3  14        0.06        2.72      3.37 o
   6   3  14        0.61        1.25      2.52 o
 -14   4  14        0.00        0.54      1.62 o
 -13   4  14        0.70        1.87      1.60 o
 -12   4  14        0.59        0.95      1.72 o
 -11   4  14        1.45        2.15      1.69 o
 -10   4  14        0.18        0.04      1.34 o
  -9   4  14        0.67        0.24      1.57 o
  -8   4  14        3.66        4.72      1.40 o
  -7   4  14        0.83        1.00      1.43 o
  -6   4  14        4.19        3.35      1.31 o
  -5   4  14        1.26        0.73      1.40 o
  -4   4  14        0.61        1.68      1.58 o
  -3   4  14        9.28        9.71      1.46 o
  -2   4  14       28.82       27.16      1.74 o
  -1   4  14        0.00        1.73      1.61 o
   0   4  14        5.47        5.20      1.67 o
   1   4  14        0.30       -0.01      3.24 o
   2   4  14        0.35        3.56      3.33 o
   3   4  14        4.34        3.21      2.32 o
   4   4  14        3.47        2.81      2.57 o
 -10   5  14        3.59        3.42      1.52 o
  -9   5  14        0.54        2.58      2.11 o
  -8   5  14        0.43        2.06      1.50 o
  -7   5  14        0.00        1.14      1.56 o
  -6   5  14        0.18        0.47      2.01 o
  -5   5  14        0.03        2.10      1.75 o
  -4   5  14        0.40        1.83      1.65 o
  -3   5  14        0.13        1.01      1.54 o
  -2   5  14        0.44        1.20      1.77 o
  -1   5  14        3.14        4.50      2.50 o
   0   5  14        0.43        0.37      2.48 o
 -17   1  15        1.27        1.39      1.47 o
 -16   1  15        1.20        2.04      1.54 o
 -15   1  15        5.13        5.80      1.28 o
 -14   1  15       21.28       19.00      1.21 o
 -13   1  15       14.70       17.03      1.44 o
 -12   1  15        0.81        2.65      1.17 o
 -11   1  15        0.05        0.20      1.19 o
 -10   1  15        7.38        7.73      1.06 o
  -9   1  15        0.91        1.28      1.20 o
  -8   1  15       17.84       18.53      1.36 o
  -7   1  15        9.63       10.34      1.13 o
  -6   1  15       39.75       36.29      1.28 o
  -5   1  15        3.59        4.66      1.15 o
  -4   1  15        9.71       10.15      1.10 o
  -3   1  15       26.68       25.10      1.41 o
  -2   1  15        1.12        1.80      1.34 o
  -1   1  15       22.31       22.89      1.41 o
   0   1  15        0.02        0.36      1.32 o
   1   1  15        8.87        8.85      1.20 o
   2   1  15       27.17       27.75      1.42 o
   3   1  15        5.02        5.34      1.92 o
   4   1  15        0.11       -0.16      2.31 o
   5   1  15        0.00        0.85      2.42 o
   6   1  15        0.59        2.21      2.11 o
   7   1  15        0.29       -0.64      1.94 o
 -16   2  15        3.80        4.41      1.25 o
 -15   2  15        4.88        3.89      1.24 o
 -14   2  15        1.61        2.94      1.30 o
 -13   2  15        4.97        3.80      1.16 o
 -12   2  15        0.36        1.56      1.23 o
 -11   2  15       15.31       16.60      1.19 o
 -10   2  15        5.33        5.95      1.19 o
  -9   2  15        3.62        3.94      1.14 o
  -8   2  15        7.60        7.08      1.21 o
  -7   2  15       10.96       13.39      1.25 o
  -6   2  15       49.18       52.38      1.62 o
  -5   2  15        0.01       -0.73      1.18 o
  -4   2  15        0.58        0.56      1.06 o
  -3   2  15       16.91       18.49      1.39 o
  -2   2  15        0.65        1.43      1.13 o
  -1   2  15        0.61        2.64      1.22 o
   0   2  15        0.05       -0.07      1.26 o
   1   2  15        2.24        3.32      1.19 o
   2   2  15        7.70        9.16      1.54 o
   3   2  15        4.24        6.51      2.04 o
   4   2  15        2.35        3.89      1.93 o
   5   2  15        0.00       -0.21      2.53 o
   6   2  15        0.20        1.89      2.09 o
 -15   3  15        0.15        1.46      1.68 o
 -14   3  15        0.04        0.42      1.33 o
 -13   3  15        0.17        1.23      1.30 o
 -12   3  15        0.12        0.48      1.23 o
 -11   3  15        2.25        4.30      1.25 o
 -10   3  15        2.42        1.41      1.25 o
  -9   3  15        4.06        3.96      1.15 o
  -8   3  15        0.01        1.96      1.26 o
  -7   3  15        0.14        0.55      1.20 o
  -6   3  15        0.35       -0.12      1.38 o
  -5   3  15       12.90       10.35      1.46 o
  -4   3  15        3.16        2.61      1.12 o
  -3   3  15       41.79       36.54      1.70 o
  -2   3  15       19.48       18.16      1.50 o
  -1   3  15       14.45       12.73      1.52 o
   0   3  15        3.52        2.73      1.49 o
   1   3  15        0.63        0.71      1.55 o
   2   3  15        7.13        5.75      2.14 o
   3   3  15        0.74        6.18      3.50 o
   4   3  15        0.96        2.27      2.52 o
   5   3  15        2.63        2.11      2.70 o
 -13   4  15        3.62        6.21      2.43 o
 -12   4  15        2.65        2.74      1.58 o
 -11   4  15        2.70        1.27      1.60 o
 -10   4  15        0.00       -0.46      1.40 o
  -9   4  15        0.47        1.69      1.55 o
  -8   4  15        1.17        2.93      1.51 o
  -7   4  15        1.54        2.56      1.46 o
  -6   4  15        1.73        1.27      1.32 o
  -5   4  15        0.22        0.58      1.47 o
  -4   4  15        0.45        1.14      1.46 o
  -3   4  15        3.54        2.99      1.38 o
  -2   4  15        2.49        2.82      1.94 o
  -1   4  15        9.47        9.59      1.69 o
   0   4  15        1.28        1.62      1.68 o
   1   4  15        3.36        4.76      2.47 o
   2   4  15        1.48        2.78      2.45 o
  -8   5  15        0.22        1.38      2.13 o
  -7   5  15        2.42        1.12      1.65 o
  -6   5  15        2.82        2.48      2.09 o
  -5   5  15        1.76       -0.80      1.79 o
  -4   5  15        0.13        2.04      1.57 o
  -3   5  15        1.58        3.12      2.11 o
 -16   0  16        1.78        1.80      2.49 o
 -15   0  16        1.40        2.85      1.96 o
 -14   0  16        2.27        0.65      1.65 o
 -13   0  16        4.05        7.26      1.63 o
 -12   0  16        6.00        4.87      2.08 o
 -11   0  16       11.43       12.66      3.93 o
 -10   0  16        9.89        7.69      1.83 o
  -9   0  16        2.45        1.90      1.55 o
  -8   0  16       28.22       31.44      4.07 o
  -7   0  16        0.85        1.49      1.76 o
  -6   0  16        3.61        6.11      2.11 o
  -5   0  16        2.13        2.59      1.57 o
  -4   0  16        0.59        3.22      1.72 o
  -3   0  16        5.53        5.00      1.50 o
  -2   0  16       22.76       21.03      1.67 o
  -1   0  16        0.46        1.78      1.74 o
   0   0  16       46.39       46.87      3.23 o
   1   0  16       30.94       26.10      1.80 o
   2   0  16        7.83        6.90      2.32 o
   3   0  16        9.42        8.46      2.44 o
   4   0  16        4.52        4.29      2.65 o
   5   0  16        0.00        3.05      3.64 o
 -16   1  16        1.05        2.28      1.48 o
 -15   1  16        7.95        6.43      1.32 o
 -14   1  16        0.18        0.18      1.29 o
 -13   1  16        0.70        0.17      1.18 o
 -12   1  16       26.53       24.73      1.24 o
 -11   1  16        4.48        4.72      1.25 o
 -10   1  16        2.60        2.55      1.37 o
  -9   1  16        0.50        1.70      1.23 o
  -8   1  16        4.50        2.14      1.17 o
  -7   1  16        1.44        1.95      1.11 o
  -6   1  16       16.74       17.06      1.29 o
  -5   1  16        3.70        2.56      1.25 o
  -4   1  16       22.07       25.58      1.51 o
  -3   1  16       36.46       44.76      2.13 o
  -2   1  16        0.02       -0.28      1.15 o
  -1   1  16        0.27        0.10      1.39 o
   0   1  16        1.01        1.41      1.10 o
   1   1  16       13.52       13.59      1.36 o
   2   1  16        0.39        1.98      1.47 o
   3   1  16        0.26        2.64      1.68 o
   4   1  16        4.56        4.94      2.05 o
   5   1  16        2.96        2.13      1.88 o
 -15   2  16        0.09        1.57      1.42 o
 -14   2  16        0.42        2.25      1.20 o
 -13   2  16        1.99        2.98      1.41 o
 -12   2  16        0.64        2.55      1.24 o
 -11   2  16        0.71        0.45      1.23 o
 -10   2  16        0.92        2.79      1.19 o
  -9   2  16        2.97        2.71      1.39 o
  -8   2  16        0.59        1.89      1.15 o
  -7   2  16        0.13        0.12      1.05 o
  -6   2  16        2.42        2.32      1.39 o
  -5   2  16        8.88       11.53      1.37 o
  -4   2  16        4.84        6.53      1.29 o
  -3   2  16       54.90       58.70      2.35 o
  -2   2  16        9.45        9.68      1.34 o
  -1   2  16       10.85       10.39      1.32 o
   0   2  16        0.54        1.91      1.35 o
   1   2  16        3.21        2.97      1.51 o
   2   2  16        0.01       -0.48      2.03 o
   3   2  16        5.85        4.56      1.78 o
   4   2  16        0.07        1.62      2.11 o
 -14   3  16        8.37        8.22      1.56 o
 -13   3  16        4.27        4.94      1.48 o
 -12   3  16        6.49        3.72      1.33 o
 -11   3  16        4.72        4.44      1.19 o
 -10   3  16        1.29        2.11      1.37 o
  -9   3  16        0.01        0.31      1.37 o
  -8   3  16        0.31        1.86      1.20 o
  -7   3  16        2.96        2.44      1.32 o
  -6   3  16        0.23        1.19      1.31 o
  -5   3  16        4.41        4.65      1.30 o
  -4   3  16        0.31        2.23      1.61 o
  -3   3  16        7.62        5.82      1.34 o
  -2   3  16       16.06       17.30      1.24 o
  -1   3  16       21.12       19.56      1.49 o
   0   3  16        0.34       -0.09      1.71 o
   1   3  16        0.09       -0.91      1.82 o
   2   3  16        3.22        5.77      2.80 o
   3   3  16        1.29        2.24      2.54 o
 -11   4  16        0.29        2.28      1.82 o
 -10   4  16        1.16        1.87      1.58 o
  -9   4  16        0.30        0.59      1.44 o
  -8   4  16        9.31        8.20      1.63 o
  -7   4  16        5.94        4.72      1.46 o
  -6   4  16        0.01       -0.42      1.38 o
  -5   4  16        0.06        1.21      1.70 o
  -4   4  16        0.78        1.50      1.52 o
  -3   4  16        0.81        1.10      2.01 o
  -2   4  16        0.18        2.26      1.81 o
  -1   4  16        0.21        0.70      1.76 o
   0   4  16        4.16        3.71      1.82 o
 -15   1  17        0.71        1.56      1.28 o
 -14   1  17        0.01        0.59      1.40 o
 -13   1  17        2.86        2.85      1.20 o
 -12   1  17       25.18       25.99      1.44 o
 -11   1  17        5.37        8.32      1.38 o
 -10   1  17        0.29        0.43      1.16 o
  -9   1  17        4.78        4.32      1.44 o
  -8   1  17        0.36        0.84      1.28 o
  -7   1  17        0.02        0.21      1.20 o
  -6   1  17        2.05        4.47      1.29 o
  -5   1  17       17.23       17.72      1.21 o
  -4   1  17       21.13       23.61      1.31 o
  -3   1  17        0.26        0.28      1.27 o
  -2   1  17        5.71        6.51      1.26 o
  -1   1  17        2.31        1.71      1.65 o
   0   1  17        8.11        7.45      1.29 o
   1   1  17        4.47        5.29      1.38 o
   2   1  17        0.48        1.63      2.05 o
   3   1  17        4.41        4.86      2.10 o
   4   1  17        0.34       -0.55      2.18 o
 -14   2  17        0.04        2.16      1.39 o
 -13   2  17        2.22        2.62      1.32 o
 -12   2  17       36.07       31.92      1.75 o
 -11   2  17        0.08        0.54      1.28 o
 -10   2  17        0.60        0.36      1.33 o
  -9   2  17        0.27        0.46      1.24 o
  -8   2  17        1.31        1.54      1.32 o
  -7   2  17        0.05        1.18      1.31 o
  -6   2  17        0.47        1.52      1.27 o
  -5   2  17       35.26       34.30      3.25 o
  -4   2  17       21.37       22.92      1.76 o
  -3   2  17        0.26        1.65      1.30 o
  -2   2  17        0.20        0.80      1.28 o
  -1   2  17        0.06        0.20      1.23 o
   0   2  17        3.71        4.08      1.46 o
   1   2  17        3.63        4.48      1.60 o
   2   2  17        0.46        0.72      1.87 o
   3   2  17        1.08        2.68      2.69 o
 -13   3  17        0.30        4.46      2.64 o
 -12   3  17        0.64        1.99      1.26 o
 -11   3  17        0.07        0.44      1.33 o
 -10   3  17        0.43        1.43      1.31 o
  -9   3  17       10.56       10.67      1.61 o
  -8   3  17        0.67        1.75      1.29 o
  -7   3  17        0.00        1.38      1.49 o
  -6   3  17        0.03        2.76      1.46 o
  -5   3  17        0.67       -0.14      1.19 o
  -4   3  17        1.30        0.86      1.37 o
  -3   3  17        1.80        2.40      1.44 o
  -2   3  17       12.18        8.52      1.36 o
  -1   3  17        0.94        0.30      1.45 o
   0   3  17        0.02       -0.28      1.83 o
   1   3  17        0.00        3.24      1.71 o
  -8   4  17        0.00       -1.30      1.64 o
  -7   4  17        0.14        1.62      1.84 o
  -6   4  17        0.02        1.53      1.59 o
  -5   4  17        0.36        2.15      1.65 o
  -4   4  17        0.08        0.24      1.60 o
  -3   4  17        1.00        0.28      1.63 o
 -14   0  18       23.10       20.45      6.04 o
 -13   0  18        0.54       -1.76      1.76 o
 -12   0  18        2.68        2.02      1.72 o
 -11   0  18        0.79       -0.80      1.77 o
 -10   0  18       19.00       21.13      4.46 o
  -9   0  18        2.63        2.07      2.03 o
  -8   0  18        4.96        4.46      1.63 o
  -7   0  18        0.03        1.13      1.63 o
  -6   0  18       11.84       12.14      2.40 o
  -5   0  18        0.00       -0.36      1.62 o
  -4   0  18        3.98        4.06      1.67 o
  -3   0  18       31.76       38.74      4.39 o
  -2   0  18        0.00        1.62      1.70 o
  -1   0  18        0.54       -0.04      1.69 o
   0   0  18        0.66        2.04      1.98 o
   1   0  18        0.20       -0.25      2.11 o
   2   0  18        3.18        2.41      3.76 o
 -14   1  18        2.50        2.66      1.30 o
 -13   1  18       11.93       10.99      1.49 o
 -12   1  18        0.16        1.38      1.29 o
 -11   1  18        0.03        0.03      1.38 o
 -10   1  18        8.92       12.56      1.39 o
  -9   1  18        0.01       -0.08      1.26 o
  -8   1  18        0.30        1.77      1.16 o
  -7   1  18        1.39        0.33      1.27 o
  -6   1  18       13.22       12.28      1.24 o
  -5   1  18        5.72        6.33      1.47 o
  -4   1  18        0.23        2.55      1.13 o
  -3   1  18        5.45        4.92      1.30 o
  -2   1  18        1.31        0.91      1.41 o
  -1   1  18        4.07        4.26      1.41 o
   0   1  18        3.33        3.25      1.29 o
   1   1  18        0.72        2.29      1.37 o
   2   1  18        0.00       -0.03      2.08 o
 -13   2  18       11.43       10.81      1.36 o
 -12   2  18        0.01       -0.72      1.27 o
 -11   2  18        0.02        1.86      1.24 o
 -10   2  18        3.75        5.80      1.41 o
  -9   2  18        0.19       -0.09      1.19 o
  -8   2  18        0.08        0.83      1.17 o
  -7   2  18        0.80        1.00      1.40 o
  -6   2  18        1.27        1.40      1.28 o
  -5   2  18        3.32        1.94      1.20 o
  -4   2  18        0.00        1.21      1.33 o
  -3   2  18       13.64       11.42      1.30 o
  -2   2  18        0.22        1.58      1.42 o
  -1   2  18        0.03        0.02      1.46 o
   0   2  18        0.36       -0.27      1.52 o
 -10   3  18        0.64        1.30      1.38 o
  -9   3  18        0.79        0.68      1.51 o
  -8   3  18        1.63        1.73      1.44 o
  -7   3  18        0.17       -0.34      1.37 o
  -6   3  18        0.44        0.75      1.48 o
  -5   3  18        1.60        1.58      1.33 o
  -4   3  18        0.57        1.91      1.61 o
  -3   3  18        0.21        1.23      1.52 o
  -2   3  18        5.85        5.46      1.52 o
 -12   1  19        0.20        1.93      1.52 o
 -11   1  19        0.03        0.51      1.49 o
 -10   1  19        5.40        4.43      1.27 o
  -9   1  19        0.35        2.21      1.31 o
  -8   1  19        0.33        0.65      1.47 o
  -7   1  19        3.94        5.05      1.33 o
  -6   1  19        0.13        2.24      1.35 o
  -5   1  19        0.05        0.35      1.43 o
  -4   1  19       10.16       10.77      1.50 o
  -3   1  19        7.81        9.15      1.29 o
  -2   1  19        0.52        1.70      1.47 o
  -1   1  19        0.88        0.63      1.49 o
 -11   2  19        3.94        2.33      1.84 o
 -10   2  19        3.57        4.31      1.51 o
  -9   2  19        4.72        5.14      1.48 o
  -8   2  19        4.10        3.75      1.27 o
  -7   2  19        0.14       -0.33      1.48 o
  -6   2  19        3.15        2.31      1.28 o
  -5   2  19        0.04        0.21      1.46 o
  -4   2  19        7.34        6.47      1.41 o
  -3   2  19        4.20        2.80      1.54 o
  -2   2  19        0.61        0.65      1.87 o
 -10   0  20        1.93        3.23      1.88 o
  -9   0  20        0.05        1.08      1.89 o
  -8   0  20        2.35        3.16      1.84 o
  -7   0  20        0.01        2.63      1.81 o
  -6   0  20        0.51        0.74      2.14 o
  -5   0  20        3.51        3.87      2.11 o
  -4   0  20       13.94       12.67      1.99 o
  -9   1  20        0.02       -0.55      1.42 o
  -8   1  20        1.10        1.24      1.47 o
  -7   1  20        0.00       -0.11      1.50 o
  -6   1  20        0.36        1.26      1.50 o
  -5   1  20        9.17        8.43      1.43 o
 
